# Supplementary material for: A scalable online tool for quantitative social network assessment reveals potentially modifiable social environmental risks
Source: Nat Commun. 2018 Sep 26;9:3930. doi: 10.1038/s41467-018-06408-6 (PMC6158181; doi:10.1038/s41467-018-06408-6)
Supplement: Supplementary file 3 — Supplementary Data 1 [file 41467_2018_6408_MOESM3_ESM.csv]

age	resp_sex	resp_married	edu	ms_dx_symp	ms_dx_age	resp_alone	hybrid_msrs	total_size	density	constraintInt	effsize	max_degree	mean_degree	kin_prop	supp_alters_prop	age_sd	IQVsex	IQVrace	weak_freq_prop	weak_dur_prop	far_dist_prop	smoking_prop	no.exercise_prop	no_med_prop	no_doc_prop	neg_prop	ERS	GERS	GRS	male	smk	mono01	ms	ms01	mono_YN
36	Female	Married	16	NA	NA	No	0	33	1	36.5878999	2.264705882	9	9	0.266666667	0.2	13.90803125	0.888888889	0.216	0.6	0.133333333	0.066666667	0	0.333333333	0	0	0	1.264126727	12.9237157	11.65958897	0	0	0	No	0	No
38	Female	Married	18	NA	NA	No	0	8	1	64.8	1	4	4	0.6	0.6	11.21605991	0.64	0.672	0.4	0	0.4	0	0.4	0	0	0	1.264126727	10.13054375	8.866417026	0	0	0	No	0	No
33	Female	Not married	18	NA	NA	No	0	6	1	51.08685192	3	5	5	0.666666667	0.5	11.98332174	0.555555556	0	0.5	0	0.166666667	0.5	0.666666667	0	0	0	1.264126727	10.70355262	9.439425895	0	0	0	No	0	No
56	Female	Married	18	NA	NA	No	0	8	0.75	41.38802319	4.3	7	5.25	0.5	0.5	18.28348201	0.4375	0	0.875	0	0.375	1	0.125	0	0	0.125	1.264126727	11.35163472	10.08750799	0	0	0	No	0	No
37	Female	Not married	16	NA	NA	No	0	4	1	73.57	1.3	3	3	0.25	0.25	0.816496581	0.75	0	0.75	0	0.5	0	0.25	0	0	0.25	1.600598964	11.86758012	10.26698116	0	0	0	No	0	No
54	Female	Married	16	NA	NA	No	3	8	1	43.9453125	1	7	7	0.5	0.125	5.444525429	0.9375	0	0.75	0	0.625	0	0.25	0	0	0.125	1.264126727	12.13266806	10.86854134	0	0	0	No	0	No
49	Female	Married	16	NA	NA	No	2	20	0.333333333	44.70987654	5	4	2	0.285714286	0.714285714	2.115700942	0.489795918	0	0.571428571	0	0.428571429	0.142857143	0.285714286	0	0	0	1.264126727	10.53623651	9.272109785	0	0	0	No	0	No
54	Female	Not married	16	NA	NA	No	4	10	0.892857143	43.17601694	3.2	7	6.25	0.5	0.5	17.56620131	0.96	0	0.125	0.125	0.5	0	0.625	0	0	0	2.09703585	11.47617573	9.379139879	0	0	1	No	0	Yes
50	Female	Not married	16	NA	NA	No	1	10	0.611111111	34.23599165	6	7	4.888888889	0.333333333	0.555555556	9.514608651	0.888888889	0	0.444444444	0.222222222	0.555555556	0.222222222	0.222222222	0	0	0	2.09703585	11.75182054	9.654784685	0	1	1	No	0	Yes
55	Female	Married	16	39	45	No	2	5	1	64.8	1	4	4	1	0.6	32.14498406	0.96	0	0	0	1	0	0.8	0	0	0	NA	NA	NA	0	0	0	Yes	1	No
37	Female	Married	15	25	25	No	6	3	1	92.59259259	1	2	2	1	0.666666667	16.77299417	0.888888889	0	0.666666667	0	0.666666667	0	0.333333333	0	0	0	NA	NA	NA	0	0	0	Yes	1	No
41	Female	Married	15	NA	NA	No	0	7	0.952380952	48.37744642	1.857142857	6	5.714285714	0.857142857	0.571428571	14.53075556	0.979591837	0	0.428571429	0.142857143	0.428571429	0.142857143	0.714285714	0	0	0.142857143	NA	NA	NA	0	1	0	No	0	No
51	Female	Married	18	30	32	No	4	5	0.5	55.27160494	3.2	4	2	0.6	0.4	15.95305613	0.64	0	0.6	0.2	0.2	0	0.4	0	0	0	NA	NA	NA	0	0	1	Yes	1	Yes
40	Female	Married	16	NA	NA	No	3	10	0.511111111	32.18837369	6.90625	8	4.6	0.3	0.3	7.680422442	0.36	0	0.9	0	0.2	0	0.8	0	0	0.1	1.264126727	11.40061898	10.13649225	0	0	0	No	0	No
43	Female	Married	16	NA	NA	No	0	8	NA	NA	NA	NA	NA	0.5	1	13.73213125	0.75	0.2625	0.625	0.5	0.25	0	1	0	0	0	2.09703585	12.9886387	10.89160285	0	0	1	No	0	Yes
32	Female	Not married	18	NA	NA	No	0	9	1	58.21315193	2.6	4	4	0.5	0.333333333	16.216247	0.888888889	0	0.666666667	0.333333333	0.666666667	0.333333333	0.166666667	0	0	0.166666667	1.264126727	11.89308643	10.6289597	0	0	0	No	0	No
44	Female	Married	16	NA	NA	No	0	19	1	62.12345679	1.8	4	4	1	0.4	13.39776101	0.64	0	0.6	0	0.2	0	0.4	0	0	0	2.09703585	12.23531655	10.1382807	0	0	1	No	0	Yes
52	Female	Married	14	42	42	No	11	19	0.333333333	46.47928994	5.269230769	6	2	0.428571429	0.428571429	15.26121758	0.816326531	0.685714286	0.571428571	0.142857143	0.428571429	0	0	0	0	0.142857143	1.264126727	10.72953505	9.465408321	0	0	0	Yes	1	No
53	Female	Not married	16	NA	NA	Yes	0	6	0.266666667	39.86207155	4.727272727	3	1.333333333	0.166666667	1	18.38930849	0.555555556	0	0.833333333	0	0	0.666666667	0	0	0	1	1.264126727	12.07311767	10.80899094	0	0	0	No	0	No
49	Female	Married	16	NA	NA	No	1	10	0.722222222	42.96336572	4.416666667	8	5.777777778	0.333333333	0.222222222	15.96958915	0.888888889	0	0.888888889	0	0.222222222	0	0.666666667	0	0.333333333	0	2.09703585	12.94698732	10.84995147	0	0	1	No	0	Yes
31	Female	Married	18	NA	NA	No	0	9	0.944444444	39.81445967	2.058823529	8	7.555555556	0.555555556	0.111111111	17.02041258	0.691358025	0	0.777777778	0.111111111	0.222222222	0.555555556	0.111111111	0	0	0.222222222	1.264126727	13.37659938	12.11247266	0	0	0	No	0	No
33	Female	Married	16	NA	NA	No	0	8	0.571428571	40.21819612	5.357142857	7	4	0.5	0.125	22.75922105	0.75	0	0.625	0.25	0.375	0.125	0.25	0	0	0	1.264126727	12.50025483	11.2361281	0	0	0	No	0	No
54	Female	Married	16	44	45	No	1	19	1	38.70859938	2.666666667	8	8	0.555555556	0.111111111	5.449260908	0.691358025	0.237037037	0.888888889	0	0.555555556	0.555555556	0	0	0	0	1.264126727	11.05199319	9.787866467	0	0	0	Yes	1	No
28	Female	Not married	16	NA	NA	Yes	1	6	0.6	52.31268051	3.409090909	4	3	0.333333333	0.5	14.51550895	0.888888889	0.333333333	0.166666667	0.5	0.5	0.333333333	0.666666667	0	0.166666667	0.333333333	NA	NA	NA	0	1	1	No	0	Yes
40	Male	Not married	18	NA	NA	Yes	NA	9	0.714285714	42.8642933	4.285714286	6	4.285714286	0.571428571	0.714285714	19.18332609	0.489795918	0.293877551	0.857142857	0.142857143	0	0.142857143	0.571428571	0	0	0	NA	NA	NA	1	0	0	No	0	No
33	Female	Married	16	NA	NA	No	1	6	0.733333333	49.14680965	3.3	5	3.666666667	0.333333333	0.5	11.00454452	0.555555556	0	0.166666667	0.166666667	0.166666667	1	0.5	0	0	0	1.264126727	12.27595783	11.0118311	0	0	0	No	0	No
53	Female	Married	16	NA	NA	No	0	54	0.377777778	36.48353907	6.852941176	9	3.4	0.076923077	0.153846154	5.815687597	0.96	0	0.692307692	0.153846154	0.230769231	0	0	0	0	0	1.264126727	10.48963192	9.225505192	0	0	0	No	0	No
47	Female	Married	16	NA	NA	No	0	6	1	56.11298611	2	5	5	0.333333333	0.333333333	10.88117641	0.555555556	0	0.5	0	0.333333333	0.666666667	0.5	0	0	0	NA	NA	NA	0	0	0	No	0	No
30	Female	Married	16	NA	NA	No	1	9	0.416666667	32.78614596	7	4	3.333333333	0.333333333	0.444444444	19.52420151	0.691358025	0	0.333333333	0.555555556	0.111111111	0	0.333333333	0	0	0	1.264126727	11.94820101	10.68407428	0	0	0	No	0	No
49	Male	Married	16	NA	NA	No	0	5	0.4	51.33106576	3.642857143	3	1.6	0.4	0.2	18.03607496	0.64	0.384	0.4	0.2	0.4	0	0.6	0	0	0	0.832909123	9.670946719	8.838037596	1	0	1	No	0	Yes
26	Female	Married	16	NA	NA	No	0	24	0.761904762	42.21680074	4.428571429	6	4.571428571	0.285714286	0.571428571	4.613644361	0.816326531	0.293877551	0.571428571	0.142857143	0.428571429	0	0.142857143	0	0	0	2.09703585	12.07174985	9.974713996	0	0	1	No	0	Yes
31	Female	Not married	16	NA	NA	No	NA	16	0.75	43.47476009	4.076923077	7	5.25	0.625	0.375	17.09584327	0.9375	0	0.625	0.25	0.25	0	0.25	0	0	0	NA	NA	NA	0	0	0	No	0	No
45	Female	Not married	18	NA	NA	Yes	0	8	0.4	43.98784722	3.8125	3	1.6	0.2	0.6	13.50925609	0	0	1	0.6	0	0	0.6	0	0	0	1.264126727	9.713148084	8.449021356	0	0	0	No	0	No
41	Male	Married	16	NA	NA	No	0	7	0.571428571	43.93764172	4.6	6	3.428571429	0.142857143	0.428571429	2.734262328	0.816326531	0.293877551	0.571428571	0.285714286	0.714285714	0	0.285714286	0	0	0	0	10.83377234	10.83377234	1	0	0	No	0	No
38	Male	Not married	18	NA	NA	Yes	NA	11	1	35.815625	2	9	9	0.4	0.4	14.99481392	1	0	0.7	0.4	0.4	0	0.1	0	0	0	0	9.92280994	9.92280994	1	0	0	No	0	No
39	Female	Married	16	NA	NA	No	0	19	0.821428571	40.82796695	4.125	7	5.75	0.111111111	0.222222222	2.828427125	0.816326531	0.2625	0.555555556	0	0.555555556	0	0.333333333	0	0	0.666666667	2.09703585	11.54622073	9.449184875	0	0	1	No	0	Yes
37	Female	Not married	16	NA	NA	No	15	3	1	94.67222222	1.3	2	2	0.333333333	0.333333333	2.645751311	0.888888889	0	0.666666667	0.333333333	0.333333333	0	1	0	0	0	1.264126727	9.577506602	8.313379875	0	0	0	No	0	No
36	Female	Not married	18	NA	NA	Yes	0	6	0.866666667	54.82505165	2.5	5	4.333333333	0.333333333	0.5	15.51773179	0.555555556	0	1	0.666666667	0.5	0	0.333333333	0	0	0	1.264126727	10.60611142	9.341984689	0	0	0	No	0	No
29	Female	Married	18	NA	NA	No	0	7	0.428571429	46.44352617	4.863636364	6	2.571428571	0.285714286	0.142857143	9.911513267	0.489795918	0.293877551	0.714285714	0.428571429	0.714285714	0	0.285714286	0	0	0	1.264126727	11.84252902	10.57840229	0	0	0	No	0	No
28	Male	Married	18	NA	NA	No	2	6	1	51.64845259	2.833333333	5	5	0.333333333	1	3.082207001	0.888888889	0.6	0.833333333	0.166666667	0.166666667	0	0.333333333	0	0	0	0.832909123	11.47080516	10.63789603	1	0	1	No	0	Yes
29	Female	Not married	18	NA	NA	No	0	5	1	66.34935422	1.5625	4	4	0.6	0.6	10.73778376	0.64	0	0.6	0.6	0.4	0.4	0.4	0	0	0.2	1.264126727	11.21470147	9.950574739	0	0	0	No	0	No
25	Female	Not married	16	NA	NA	No	0	16	0.666666667	32.81891299	5.9	9	6	0.272727273	0.545454545	12.98075499	0.84	0.576	0.454545455	0.545454545	0.454545455	0.363636364	0.454545455	0	0.090909091	0.181818182	1.264126727	11.33001905	10.06589233	0	0	0	No	0	No
47	Female	Not married	18	NA	NA	Yes	0	11	NA	NA	NA	NA	NA	0.090909091	0.181818182	8.080154014	0.96	0	0.909090909	0.272727273	0.090909091	0.181818182	0.363636364	0	0	0	1.264126727	12.00667543	10.74254871	0	0	0	No	0	No
52	Male	Married	16	NA	NA	No	0	5	0.7	67.47272219	2.375	4	2.8	1	0.2	12.3004065	0.96	0	0.8	0	0.2	0	0	0	0	0	0	11.05011533	11.05011533	1	0	0	No	0	No
43	Female	Married	18	NA	NA	No	NA	10	0.6	34.48879468	5.970588235	9	5.4	0.4	0.5	10.37143513	0.84	0	0.9	0.3	0.1	0.1	0.4	0	0	0.4	1.264126727	11.02337521	9.759248482	0	0	0	No	0	No
41	Female	Married	16	NA	NA	No	0	9	NA	NA	NA	NA	NA	0.333333333	0.333333333	13.63308883	0.691358025	0	0.666666667	0	0.888888889	0	0.333333333	0	0	0.111111111	1.264126727	13.50250456	12.23837783	0	0	0	No	0	No
43	Female	Not married	16	NA	NA	No	1	14	0.095238095	23.34104938	6.666666667	2	0.571428571	0.285714286	0.285714286	11.23133372	0.816326531	0	0.571428571	0.714285714	0	0	0.285714286	0	0	0	2.09703585	11.83217537	9.735139517	0	0	1	No	0	Yes
33	Female	Married	18	26	27	No	2	7	0.466666667	42.21214286	4.5	4	2.333333333	0.5	0.5	12.98845641	0.888888889	0	0.833333333	0.166666667	0.166666667	0	0.666666667	0	0.333333333	0	1.264126727	10.73580566	9.471678932	0	0	0	Yes	1	No
45	Female	Married	18	NA	NA	No	NA	9	0.472222222	35.53238062	6.458333333	7	3.777777778	0.222222222	0.111111111	8.192137152	0.987654321	0	0.777777778	0	0.666666667	0	0.888888889	0.111111111	0	0	1.264126727	11.24036038	9.976233657	0	0	0	No	0	No
47	Female	Not married	16	NA	NA	No	8	8	0.6	49.86805556	3.25	4	2.4	0.4	0.2	13.44247001	0.96	0.672	0.8	0.2	0	0	0.4	0	0	0	2.09703585	12.124715	10.02767915	0	0	1	No	0	Yes
33	Female	Not married	16	19	32	Yes	1	6	0.2	40.05668934	4.928571429	2	1	0.333333333	0.166666667	12.68726396	0.888888889	0	1	0.666666667	0.166666667	0	0.166666667	0	0	0	1.264126727	12.53962844	11.27550171	0	0	0	Yes	1	No
30	Female	Married	18	NA	NA	No	0	9	0.8	58.27397959	2.6	4	3.2	0.6	0.6	1.870828693	0.64	0	0.8	0	0.6	0	0.8	0	0	0	1.264126727	11.85986197	10.59573525	0	0	0	No	0	No
36	Female	Not married	16	NA	NA	No	0	13	1	50.3178293	1.166666667	6	6	0.571428571	0.571428571	10.30718658	0.979591837	0	0.571428571	0.285714286	0.571428571	0.571428571	0.428571429	0	0	0.142857143	2.433508087	12.91252118	10.4790131	0	0	1	No	0	Yes
41	Male	Married	16	NA	NA	No	1	5	1	64.24691358	1.2	4	4	1	0.2	12.98845641	0.96	0.384	0.6	0	0.2	0	0.4	0	0	0	0.832909123	10.81199616	9.979087034	1	0	1	No	0	Yes
35	Female	Not married	16	NA	NA	No	0	13	0.6	51.87114198	3	5	3	0.666666667	0.5	12.23791921	0.888888889	0.333333333	0.833333333	0.166666667	0.333333333	0	0	0	0	0	2.09703585	13.64481625	11.5477804	0	0	1	No	0	Yes
30	Male	Married	18	NA	NA	No	0	4	1	71.59183673	1.75	3	3	1	1	15.69500982	1	0	0.25	0.25	0	0	0.25	0	0	0.25	0.832909123	11.22575791	10.39284879	1	0	1	No	0	Yes
44	Male	Married	10	NA	NA	No	0	3	0.666666667	84.375	1.75	2	1.333333333	0.666666667	0.333333333	9.451631253	0.888888889	0	0.666666667	0.333333333	1	1	1	0.666666667	0.666666667	0.333333333	NA	NA	NA	1	1	0	No	0	No
32	Female	Married	16	NA	NA	No	3	7	0.714285714	42.23733938	4.571428571	6	4.285714286	0.714285714	0.571428571	14.90765224	0.816326531	0.53877551	0.714285714	0	0.285714286	0	0.571428571	0	0.142857143	0	1.264126727	10.77990265	9.515775919	0	0	0	No	0	No
40	Female	Married	16	NA	NA	No	0	13	0.305555556	35.8034188	7.269230769	8	2.444444444	0.222222222	0.333333333	6.193634725	0.888888889	0	0.777777778	0	0.555555556	0	0.555555556	0	0	0	1.264126727	11.09659303	9.832466299	0	0	0	No	0	No
37	Female	Not married	18	NA	NA	Yes	0	10	1	48.18304753	2.192307692	6	6	0.428571429	0.571428571	11.96821186	0.816326531	0.53877551	0.714285714	0.714285714	0.142857143	0	0.428571429	0	0	0	2.09703585	12.10404601	10.00701016	0	0	1	No	0	Yes
32	Female	Not married	18	NA	NA	No	2	6	0.733333333	47.5748393	3.636363636	5	3.666666667	0.333333333	0.333333333	13.1402689	0.555555556	0.333333333	0.833333333	0.166666667	0	0	0.333333333	0	0	0.333333333	1.600598964	11.66824142	10.06764246	0	1	0	No	0	No
53	Female	Not married	18	NA	NA	Yes	0	8	0.678571429	35.38118313	5.3	6	4.75	0.5	0.375	18.07721534	0.75	0	0.5	0.125	0.375	0.5	1	0	0	0.5	1.264126727	9.765477817	8.50135109	0	0	0	No	0	No
28	Female	Not married	16	NA	NA	Yes	0	10	0.285714286	33.52117968	5.538461538	3	1.714285714	0.142857143	0.428571429	10.3716647	0.816326531	0.293877551	0.571428571	0.857142857	0.857142857	0.142857143	0.142857143	0	0	0.142857143	1.264126727	12.20110518	10.93697845	0	0	0	No	0	No
27	Female	Not married	18	NA	NA	No	0	12	0.5	36.76301587	6.2	8	4	0.444444444	0.555555556	15.03422023	0.987654321	0	0.666666667	0	0.111111111	0	0.222222222	0	0	0	1.264126727	9.380711569	8.116584842	0	0	0	No	0	No
29	Female	Not married	14	NA	NA	No	6	9	0.571428571	39.49491826	5	5	4	0.75	0.375	13.72107347	1	0	0.875	0.25	0.125	1	0.5	0	0	0.125	1.264126727	10.44366401	9.179537285	0	0	0	No	0	No
28	Female	Not married	16	NA	NA	No	0	7	0.523809524	45.22796202	4.5	4	3.142857143	0.857142857	0.285714286	16.02824887	0.816326531	0	0.714285714	0.428571429	0.285714286	0.142857143	0.571428571	0	0	0	1.264126727	11.21491043	9.950783704	0	0	0	No	0	No
34	Female	Married	18	NA	NA	No	0	3	1	88.24691358	1.333333333	2	2	1	0.333333333	16.2583312	0.888888889	0	0.333333333	0	0.333333333	1	0.333333333	0	0	0	1.264126727	11.22773332	9.963606589	0	0	0	No	0	No
27	Female	Not married	18	NA	NA	No	1	8	0.571428571	40.07593135	4.791666667	5	3.428571429	0.714285714	0.428571429	11.3787605	0.979591837	0	0.571428571	0.428571429	0.142857143	0	0	0	0	0.142857143	1.264126727	10.94879524	9.684668512	0	0	0	No	0	No
34	Female	Married	18	NA	NA	No	5	3	0.333333333	60.88888889	2.6	1	0.666666667	0.666666667	0.666666667	13.11487705	0.888888889	0	0.333333333	0.333333333	0.333333333	0.333333333	0	0	0	0	NA	NA	NA	0	0	0	No	0	No
42	Female	Married	15	NA	NA	No	1	14	0.761904762	45.33132812	3.142857143	6	4.571428571	0.285714286	0.285714286	3.498298906	0.489795918	0	0.857142857	0.714285714	0.285714286	0	0	0	0	0	1.264126727	12.2341638	10.97003707	0	0	0	No	0	No
52	Female	Not married	18	NA	NA	No	0	7	0.666666667	49.73415978	3.909090909	6	4	0.428571429	0.571428571	16.93826325	0.489795918	0	0.714285714	0.142857143	0.428571429	0.142857143	0.285714286	0	0	0.142857143	1.264126727	9.965858438	8.701731711	0	1	1	No	0	Yes
42	Male	Married	16	NA	NA	No	0	5	1	67.79179264	2.166666667	4	4	0.2	0.2	10.95445115	0.96	0.384	0.8	0.8	0.6	0	0	0	0	0	0.832909123	12.6802034	11.84729428	1	0	0	No	0	No
33	Female	Married	18	NA	NA	No	0	4	0.333333333	57.23356009	3.142857143	2	1	0.25	0.25	1.414213562	0.75	0	0.25	0.75	0.75	0	0.75	0	0	0	1.264126727	8.010265013	6.746138286	0	0	1	No	0	Yes
42	Female	Married	16	NA	NA	No	5	10	0.892857143	40.99743115	4.233333333	7	6.25	0.625	0.625	11.51939359	0.75	0	0.625	0.125	0.25	0	0.375	0	0	0.125	NA	NA	NA	0	0	0	No	0	No
28	Female	Not married	18	NA	NA	Yes	0	9	0.416666667	32.0406594	6.882352941	8	3.333333333	0.333333333	0.555555556	8.728942917	0.691358025	0	0.555555556	0.666666667	0.222222222	0.111111111	0.333333333	0	0	0	1.264126727	11.42408462	10.15995789	0	0	0	No	0	No
29	Female	Married	15	NA	NA	No	0	7	0.571428571	40.96064815	4.75	5	3.428571429	0.285714286	0.571428571	13.91299495	0.816326531	0.685714286	0.571428571	0.714285714	0.142857143	1	0.857142857	0	0.571428571	0	1.264126727	10.91188587	9.647759144	0	0	0	No	0	No
47	Female	Not married	14	NA	NA	Yes	NA	6	0.266666667	32.05555556	5.1	2	1.333333333	0.333333333	0.333333333	9.474527253	0.888888889	0	0.5	0.166666667	0	0.5	0.166666667	0.166666667	0	0	1.264126727	12.1989823	10.93485557	0	0	1	No	0	Yes
35	Female	Married	16	NA	NA	No	3	9	0.380952381	34.36265432	5.333333333	4	2.285714286	0.285714286	0.285714286	2.734262328	0.489795918	0	0.714285714	0.142857143	0.142857143	0.142857143	0.142857143	0	0	0.142857143	2.09703585	11.37516403	9.278128182	0	0	0	No	0	No
38	Female	Married	16	19	29	No	9	6	0.733333333	51.33947846	3.35	5	3.666666667	0.333333333	1	11.25018518	1	0.533333333	0.833333333	0	0.166666667	0	0.666666667	0	0	0	NA	NA	NA	0	0	1	Yes	1	Yes
42	Male	Married	18	NA	NA	No	NA	14	0.377777778	32.79979119	7.4	9	3.4	0.461538462	0.307692308	6.535373831	1	0	0.692307692	0.076923077	0.384615385	0.153846154	0.076923077	0	0	0	0	9.629992369	9.629992369	1	0	0	No	0	No
34	Female	Not married	16	NA	NA	Yes	0	14	0.288888889	28.02604167	8.4375	5	2.6	0.142857143	0.5	10.83666615	0.84	0	0.571428571	0.357142857	0.214285714	0.142857143	0.071428571	0	0	0	NA	NA	NA	0	0	1	No	0	Yes
31	Female	Married	16	NA	NA	No	NA	5	0.8	56.70039683	2.8	4	3.2	1	0.4	15.80189862	0.96	0	0.2	0	0.2	0	0.2	0	0	0	2.09703585	11.38010651	9.283070658	0	0	1	No	0	Yes
40	Female	Not married	18	NA	NA	Yes	0	8	0.464285714	36.06419893	5.833333333	5	3.25	0.125	0.875	15.24970726	0.4375	0	0.75	0.375	0	0.875	0.25	0	0	0	1.264126727	9.520117754	8.255991027	0	0	1	No	0	Yes
46	Male	Not married	NA	NA	NA	Yes	21	5	1	62.98579617	2.25	4	4	0.2	0.4	16.89674525	0.64	0	1	0	0.2	0	0.6	0	0	0	NA	NA	NA	1	NA	NA	Yes	1	NA
29	Female	Married	18	NA	NA	No	2	6	0.6	47.40897511	3.833333333	5	3	0.5	0.5	12.6964562	1	0.333333333	0.5	0.333333333	0.333333333	0	0.333333333	0	0	0	1.264126727	10.28772186	9.023595132	0	0	1	No	0	Yes
39	Female	Married	18	NA	NA	No	1	8	0.5	52.5829904	3.611111111	4	2	0.4	0.2	13.7949266	0.64	0.576	0.8	0	0.2	0	0	0	0	0	2.09703585	11.0309051	8.933869245	0	0	0	No	0	No
43	Male	Not married	15	NA	NA	Yes	1	5	0.5	58.46938776	3.125	3	2	0.6	0.2	16.00937226	0.96	0	0.6	0.2	0.2	1	0	0	0	0	0	11.30543035	11.30543035	1	0	0	No	0	No
50	Female	Not married	10	NA	NA	No	10	6	1	55.48262932	1.333333333	5	5	0.833333333	0.666666667	26.38497047	0.888888889	0	0.5	0	0.166666667	0.166666667	0.833333333	0.166666667	0	0	1.264126727	11.38129323	10.1171665	0	0	0	No	0	No
36	Female	Married	16	NA	NA	No	0	5	0.7	61.69047619	2.722222222	4	2.8	0.6	0.4	11.67047557	0.64	0.384	0.6	0.2	0.4	0	0	0	0	0	1.264126727	10.36096379	9.09683706	0	0	0	No	0	No
45	Female	Married	16	NA	NA	No	0	5	0.5	54.36507937	3.611111111	4	2	0.2	0.4	8.264381405	0.64	0	0.8	0	0.8	0	0.6	0	0	0	1.264126727	13.20598512	11.94185839	0	0	0	No	0	No
37	Female	Married	16	NA	NA	No	NA	13	0.285714286	36.46075316	6.230769231	5	2	0.125	0.125	5.718079098	0	0.2625	0.875	0.375	0.5	0	0.25	0	0	0	1.264126727	12.52355573	11.25942901	0	0	0	No	0	No
35	Female	Not married	16	NA	NA	Yes	2	7	0.333333333	40.76289683	5.05	3	2	0	0.142857143	6.267831705	0.816326531	0	0.571428571	1	0.857142857	0	0.571428571	0	0	0	1.264126727	10.76733835	9.503211625	0	1	0	No	0	No
35	Female	Married	18	NA	NA	No	0	6	0.666666667	56.11372386	3.05	5	3.333333333	0.5	0.333333333	5.00999002	0.555555556	0	0.833333333	0.5	0.166666667	0	0.333333333	0	0	0	2.09703585	12.38715364	10.29011779	0	0	0	No	0	No
32	Female	Married	15	NA	NA	No	6	7	0.761904762	48.59390426	3.777777778	6	4.571428571	0.714285714	0.285714286	16.829679	0.979591837	0.293877551	0.571428571	0.142857143	0.285714286	0.142857143	0	0	0	0	1.264126727	10.4491725	9.18504577	0	0	0	No	0	No
39	Female	Married	18	NA	NA	No	0	6	0.466666667	49.90234375	3.875	4	2.333333333	0.166666667	0.166666667	18.09696107	0.888888889	0	0.666666667	0.5	0.666666667	0	0.333333333	0	0	0	1.264126727	11.51701892	10.25289219	0	0	0	No	0	No
38	Female	Not married	18	NA	NA	No	0	12	0.857142857	45.74776861	3.285714286	6	5.142857143	0.428571429	0.714285714	17.54721522	0.979591837	0	0.714285714	0.571428571	0.285714286	0	0.428571429	0	0	0	1.264126727	10.24210708	8.977980357	0	0	0	No	0	No
36	Female	Not married	18	NA	NA	Yes	0	13	0.177777778	26.69663103	8.785714286	4	1.6	0.181818182	0.363636364	9.718253158	0.84	0.696	0.818181818	0.545454545	0	0.090909091	0.363636364	0	0.090909091	0	1.264126727	9.907618093	8.643491366	0	0	0	No	0	No
41	Female	Married	18	NA	NA	No	0	10	0.555555556	32.23778808	6.526315789	8	5	0.4	0.4	9.638464608	0.84	0.216	0.7	0.1	0.3	0	0.6	0	0	0	1.264126727	10.08303127	8.818904545	0	0	0	No	0	No
42	Female	Not married	18	NA	NA	No	0	6	1	52.734064	2.5	5	5	0.333333333	0.166666667	5.115336418	0.555555556	0	0.333333333	0	0.5	1	0.333333333	0	0	0.166666667	2.09703585	11.8657329	9.768697046	0	0	1	No	0	Yes
30	Male	Not married	18	NA	NA	No	0	6	1	56.15162899	1.363636364	5	5	0.333333333	0.5	13.33291666	0.888888889	0	0.666666667	0.166666667	1	0.166666667	0.333333333	0	0	0.166666667	0.832909123	11.09828411	10.26537499	1	1	0	No	0	No
37	Female	Married	18	NA	NA	No	NA	10	0.464285714	35.14112497	5.875	7	3.25	0.375	0.875	10.74376896	0.75	0.45	0.875	0.5	0.25	0	0	0	0	0	1.264126727	11.5186417	10.25451498	0	0	0	No	0	No
40	Male	Married	16	NA	NA	No	0	8	0.642857143	45.02377482	3.357142857	7	4.5	0.75	0.75	16.99527245	0.9375	0.2625	0.875	0.375	0.625	0.75	0.375	0	0	0	0	10.84389908	10.84389908	1	1	1	No	0	Yes
34	Male	Not married	18	NA	NA	Yes	2	11	0.377777778	31.12688104	7.5625	7	3.4	0.3	0.1	10.22469777	0.84	0.408	0.9	0.3	0.3	0.3	0.5	0	0	0.3	1.16938136	11.58099496	10.4116136	1	1	0	No	0	No
35	Male	Married	16	NA	NA	No	0	15	NA	NA	NA	NA	NA	0.2	0.066666667	4.691600059	0.888888889	0.216	0.266666667	0.066666667	0.533333333	0.666666667	0.333333333	0	0	0.666666667	0	9.760176697	9.760176697	1	1	1	No	0	Yes
36	Female	Married	18	NA	NA	No	NA	9	0.583333333	39.63011727	5.25	8	4.666666667	0.333333333	0.333333333	11.84271928	0.691358025	0	0.333333333	0.444444444	0.555555556	0	0.222222222	0	0	0	1.264126727	11.42329987	10.15917314	0	0	0	No	0	No
38	Female	Not married	18	NA	NA	Yes	0	7	0.733333333	44.72789116	4.166666667	5	3.666666667	0.166666667	0.666666667	0.816496581	0	0.333333333	0.666666667	0	0	0	0.166666667	0	0	0	1.264126727	11.00298407	9.738857339	0	0	0	No	0	No
31	Female	Married	18	NA	NA	No	0	11	0.666666667	49.34482167	3.666666667	5	3.333333333	0.5	0.166666667	12.34098862	0.888888889	0	0.666666667	0.166666667	0.333333333	0	0.166666667	0	0	0	1.264126727	13.44571927	12.18159254	0	0	1	No	0	Yes
38	Female	Married	18	NA	NA	No	0	16	0.666666667	35.49437665	5.28125	8	6	0.363636364	0.545454545	9.333333333	0.36	0.216	0.545454545	0.454545455	0.545454545	0	0.181818182	0	0	0.363636364	2.09703585	13.50277361	11.40573776	0	0	0	No	0	No
30	Female	Married	16	NA	NA	No	0	8	1	43.18706559	2	7	7	0.625	0.75	14.31719745	1	0	0.375	0	0.75	0.125	0.625	0	0	0	1.264126727	11.46493779	10.20081106	0	0	0	No	0	No
38	Female	Married	16	NA	NA	NA	1	22	0.964285714	43.05737031	2.25	7	6.75	0.75	1	10.94711312	0.75	0.2625	0.5	0	0.625	0.125	0	0	0	0	1.264126727	12.34813248	11.08400576	0	0	0	No	0	No
27	Female	Married	16	NA	NA	No	1	8	1	61.56244898	2	4	4	0.4	0.4	16.83745824	0.64	0	0.8	0.4	0.2	0	0.6	0	0	0.2	1.264126727	10.93616555	9.672038826	0	0	0	No	0	No
37	Male	Married	16	NA	NA	No	0	8	0.392857143	32.39473301	6.125	5	2.75	0.125	0.625	7.959720024	0.75	0.2625	0.375	0.25	0.375	1	0.25	0.125	0	0.125	0	10.99824391	10.99824391	1	0	0	No	0	No
51	Female	Not married	16	NA	NA	Yes	NA	21	0.714285714	36.78155559	5.5	6	5	0	0.125	NA	0.4375	0.2625	1	0.625	1	1	0.375	0.75	0	0	1.264126727	12.8412697	11.57714298	0	0	0	No	0	No
47	Female	Married	18	14	41	No	7	18	0.422222222	36.16458999	7.25	9	3.8	0.153846154	0.384615385	10.80380591	0.987654321	0.216	0.615384615	0.461538462	0.076923077	0	0.076923077	0	0	0	1.264126727	12.08053962	10.8164129	0	0	0	Yes	1	No
39	Female	Married	16	NA	NA	No	0	7	0.619047619	43.95851969	4.142857143	6	3.714285714	0.714285714	0.142857143	8.831760866	0.816326531	0.489795918	0.428571429	0.428571429	0.428571429	0	0.142857143	0	0	0	1.264126727	10.90017866	9.636051937	0	0	1	No	0	Yes
31	Female	Not married	18	NA	NA	No	0	8	0.523809524	38.68228773	4.416666667	5	3.142857143	0.285714286	0.428571429	18.73372309	0.816326531	0	0.714285714	0.714285714	0.714285714	0.285714286	0.571428571	0	0	0	2.09703585	10.98422702	8.887191166	0	0	1	No	0	Yes
33	Female	Married	18	NA	NA	No	0	9	0.75	40.93983603	4.392857143	7	5.25	0.444444444	0.444444444	11.38216023	1	0.2625	0	0.222222222	0	0	0.444444444	0	0	0	1.264126727	11.289918	10.02579128	0	0	0	No	0	No
43	Female	Married	16	NA	NA	No	0	6	0.9	63.8596305	1.944444444	4	3.6	0.2	0.2	3.209361307	1	0	0.8	0.2	0.8	0	0.2	0.2	0	0	2.09703585	10.69488265	8.597846803	0	0	0	No	0	No
32	Female	Not married	18	NA	NA	Yes	0	4	1	78.05539359	1.428571429	3	3	1	0.25	19.6468827	1	0	0.75	0	0.5	0	0.25	0	0	0	1.264126727	9.158977479	7.894850752	0	0	0	No	0	No
31	Female	Married	16	NA	NA	No	NA	13	0.466666667	33.96749419	7.117647059	9	4.2	0.181818182	0.363636364	9.866328823	0.84	0	0.454545455	0	0.545454545	0	0.272727273	0	0	0	NA	NA	NA	0	0	0	No	0	No
55	Female	Married	15	NA	NA	No	6	12	0.857142857	44.51840768	2.892857143	7	6	0.25	0.875	10.02496883	1	0	0.5	0	0.375	0.625	0.375	0.125	0	0.125	1.600598964	11.71573831	10.11513935	0	0	0	No	0	No
50	Female	Not married	15	NA	NA	No	0	5	1	67.55387973	1.5	4	4	0.8	0.6	22.26656687	0.96	0	0.6	0	0.6	0	0	0	0	0	1.264126727	11.60744116	10.34331444	0	0	1	No	0	Yes
44	Female	Married	15	NA	NA	No	3	8	1	43.21126452	3.576923077	7	7	0.625	0.5	14.7042268	0.75	0	0.375	0	0.375	0.125	0.875	0.125	0	0.625	2.433508087	11.34670877	8.913200686	0	1	0	No	0	No
35	Female	Married	18	NA	NA	No	0	9	0.466666667	46.59482993	4.3	5	2.333333333	0.5	0.333333333	11.32695899	0.555555556	0	0.666666667	0.166666667	0.166666667	0	0	0	0	0	1.264126727	10.90642079	9.642294066	0	0	0	No	0	No
47	Female	Not married	18	NA	NA	Yes	3	12	0.666666667	43.99112654	3.833333333	4	3.333333333	0.5	0.666666667	15.95827894	0.555555556	0.6	0.833333333	0.166666667	0.5	0	0.333333333	0	0	0	1.264126727	10.47227852	9.20815179	0	0	0	No	0	No
37	Female	Married	18	26	27	No	7	15	0.6	39.11407298	5.458333333	9	5.4	0.272727273	0.090909091	3.267686916	1	0.408	0.818181818	0.454545455	0.181818182	0	0.909090909	0	0	0	1.264126727	12.80246617	11.53833944	0	0	0	Yes	1	No
37	Female	Married	18	NA	NA	No	2	10	0.444444444	34.02859742	6.71875	8	4	0.4	0.1	8.579044236	0.64	0.216	0.9	0.1	0.7	0.2	0.3	0	0	0.8	2.09703585	11.21339209	9.116356237	0	0	0	No	0	No
46	Male	Married	18	NA	NA	No	1	6	0.4	58.90022676	4.142857143	5	2	0.333333333	0.166666667	12.54458715	0.96	0.333333333	0.666666667	0.166666667	0.166666667	0.166666667	0.166666667	0	0	0	0	10.15626513	10.15626513	1	0	1	No	0	Yes
41	Male	Married	18	32	32	No	2	5	1	66.00275348	1.642857143	4	4	0.2	0.2	1.140175425	0.64	0	0.8	0	0.6	0.4	0	0	0	0	0	10.36819802	10.36819802	1	0	1	Yes	1	Yes
42	Female	Married	18	NA	NA	No	0	9	0.80952381	48.24144411	3.5	6	4.857142857	0.428571429	0.428571429	9.56431861	0.816326531	0	0.857142857	0.285714286	0.571428571	0	0.142857143	0	0	0.285714286	2.09703585	11.58607592	9.489040065	0	0	0	No	0	No
39	Female	Married	12	NA	NA	No	1	7	0.380952381	33.27468436	5.555555556	4	2.285714286	0.142857143	0.142857143	7.457817886	0.816326531	0	0.571428571	0.285714286	0.428571429	0	0.142857143	0	0.142857143	0	1.264126727	12.17857841	10.91445168	0	0	0	No	0	No
51	Female	Married	18	NA	NA	No	3	8	0.571428571	42.66330161	4.708333333	6	4	0.375	0.25	6.885543863	0.4375	0.2625	0.75	0.25	0.5	0	0.25	0	0	0.25	1.264126727	12.28151279	11.01738606	0	0	0	No	0	No
28	Female	Not married	16	NA	NA	Yes	0	8	0.392857143	35.11617625	5.807692308	4	2.75	0.125	0.375	13.11215358	0.4375	0	0.5	0.75	0.375	0	0.25	0.25	0	0	1.264126727	11.04017086	9.776044136	0	1	1	No	0	Yes
52	Female	Married	16	NA	NA	No	0	10	0.785714286	41.95216879	3.966666667	7	5.5	0.25	0.375	9.953463145	0.4375	0	0.875	0	0.5	0.125	0.375	0	0	0	2.09703585	11.4837904	9.386754547	0	0	1	No	0	Yes
46	Female	Married	18	NA	NA	No	4	3	1	82.27777778	1.666666667	2	2	0	0	NA	NA	NA	0	0	0	0	0	0	0	0	1.264126727	13.77033891	12.50621218	0	0	0	No	0	No
39	Male	Married	18	NA	NA	No	NA	4	0.5	64.68253968	2.785714286	3	1.5	0	0.25	2.160246899	0.75	0.6	0.75	0.5	0.5	0	0.75	0	0	0	0.832909123	10.67308862	9.840179493	1	0	0	No	0	No
52	Female	Not married	18	NA	NA	Yes	0	10	0.285714286	30.69047619	6	3	1.714285714	0.142857143	0.857142857	2.627691364	0	0.293877551	0.857142857	0	0	0	0.428571429	0	0.142857143	0	1.264126727	11.12377382	9.859647088	0	0	0	No	0	No
31	Female	Married	18	NA	NA	No	0	15	1	37.61809996	3.777777778	8	8	0.777777778	0.333333333	11.75797602	0.987654321	0	0.666666667	0	0.111111111	0	0.111111111	0	0	0	1.264126727	11.9130496	10.64892287	0	0	0	No	0	No
39	Female	Married	16	NA	NA	No	0	15	0.380952381	33.88095238	5.714285714	4	2.285714286	0.285714286	0.428571429	4.84522347	0.555555556	0	0.714285714	0	0.285714286	0	0	0	0	0.714285714	1.264126727	10.63090824	9.366781508	0	0	0	No	0	No
33	Female	Married	16	NA	NA	No	0	6	0.8	48.67275257	3.681818182	5	4	0.5	0.166666667	9.892758294	0.888888889	0	0.833333333	0	0.166666667	0.166666667	0.333333333	0	0	0	1.264126727	10.19683014	8.932703415	0	0	0	No	0	No
41	Female	Married	16	NA	NA	No	0	5	1	64.47286999	1.444444444	4	4	0.8	0.2	13.65650028	0.64	0.384	0.8	0.2	0.2	0	0.4	0	0	0.6	1.264126727	10.72477736	9.460650635	0	0	0	No	0	No
31	Female	Married	16	NA	NA	No	2	11	1	46.6216716	3.269230769	6	6	1	0.285714286	10.03090463	0.979591837	0	0.142857143	0	0.285714286	0.142857143	0.571428571	0	0	0	1.264126727	11.45062294	10.18649621	0	0	0	No	0	No
46	Female	Married	18	NA	NA	No	0	11	0.622222222	33.52800495	5.972222222	8	5.6	0.3	0.3	9.065195959	0.64	0	0.8	0.1	0.5	0	0.3	0	0	0	2.09703585	11.32854809	9.23151224	0	0	1	No	0	Yes
24	Female	Not married	16	NA	NA	No	1	6	0.733333333	51.3355102	3.4	5	3.666666667	0.5	0.333333333	10.8012345	0.888888889	0	0.666666667	0.666666667	0.5	0	0.166666667	0	0	0	2.09703585	11.0966717	8.999635846	0	0	0	No	0	No
34	Female	Married	16	NA	NA	No	0	7	0.523809524	43.62937768	4.708333333	6	3.142857143	0.571428571	0.142857143	11.64555914	0.489795918	0	0.857142857	0.142857143	0.285714286	0	1	0	0.142857143	0.285714286	1.264126727	12.0371327	10.77300597	0	1	0	No	0	No
52	Female	Not married	12	13	30	Yes	13	11	1	49.27113703	1	6	6	0.181818182	0.454545455	13.69219451	0.489795918	0	0.454545455	0.363636364	0.636363636	0	0.363636364	0	0	0	1.264126727	12.63964692	11.37552019	0	0	0	Yes	1	No
35	Female	Married	16	NA	NA	No	0	9	0.392857143	42.96925303	5.666666667	7	2.75	0	0	NA	NA	NA	0	0	0	0	0	0	0	0	1.264126727	9.897048798	8.632922071	0	0	1	No	0	Yes
35	Male	Married	16	NA	NA	No	2	5	0.6	62.34567901	3.333333333	4	2.4	0.2	0.2	1.673320053	0.96	0	0.8	0.8	0.6	0	0.2	0	0	0	0	9.403992902	9.403992902	1	0	0	No	0	No
33	Female	Married	18	NA	NA	No	0	11	0.777777778	37.68763862	4.294117647	7	6.222222222	0.555555556	0.111111111	13.76388188	0.987654321	0	0.777777778	0	0.555555556	0	0.111111111	0	0	0	1.264126727	11.47713872	10.213012	0	0	0	No	0	No
35	Female	Married	18	NA	NA	No	0	5	1	61.32561728	2	4	4	1	0.2	12.9034879	0.96	0	0	0	1	0.2	0	0	0	0	1.264126727	9.996456535	8.732329808	0	0	0	No	0	No
46	Female	Not married	18	20	26	No	3	18	0.844444444	34.67533056	4.441176471	9	7.6	0.5	0.166666667	12.05588837	0.64	0	0.75	0.083333333	0.083333333	0	0.333333333	0	0	0	1.264126727	11.65868842	10.39456169	0	0	0	Yes	1	No
35	Male	Not married	18	NA	NA	No	0	13	0.388888889	31.26363792	6.617647059	6	3.111111111	0.333333333	0.444444444	14.02477966	0.691358025	0.237037037	0.777777778	0.111111111	0.222222222	0	0	0	0	0.444444444	0	7.995254026	7.995254026	1	0	1	No	0	Yes
31	Female	Not married	18	NA	NA	Yes	0	4	0.666666667	68.02040816	2.5	3	2	0	0.5	0.957427108	0	0.75	0.75	1	0	0.5	0	0	0	0.25	NA	NA	NA	0	0	0	No	0	No
33	Female	Married	16	NA	NA	No	0	8	0.714285714	42.80832575	4.428571429	7	5	0.625	0.25	14.01020037	0.75	0	0.75	0.25	0.25	0.125	0.625	0	0	0	2.09703585	10.74397757	8.64694172	0	0	1	No	0	Yes
49	Female	Married	18	NA	NA	No	1	11	1	56.01851852	1	5	5	1	0.333333333	21.26656217	1	0	0.666666667	0	0.333333333	0.166666667	0.833333333	0	0	0	2.09703585	11.89285925	9.7958234	0	0	1	No	0	Yes
29	Female	Married	16	NA	NA	No	0	6	0.6	43.92476064	4.333333333	5	3	0.333333333	0.5	4.802776974	0.888888889	0	0.166666667	0.5	0.5	0	0.333333333	0	0	0	2.09703585	13.05887806	10.96184221	0	0	0	No	0	No
53	Male	Married	15	NA	NA	No	0	7	0.238095238	40.12345679	5.555555556	3	1.428571429	0.285714286	0.285714286	18.35237107	0.816326531	0.6	0.571428571	0.285714286	0.142857143	0.857142857	0.428571429	0	0	0	0	10.30312103	10.30312103	1	0	0	No	0	No
37	Female	Married	15	NA	NA	No	0	9	0.472222222	37.19139745	6	7	3.777777778	0.333333333	0.666666667	7.747759533	0	0	0.555555556	0	0.111111111	1	0.222222222	0	0	0	2.09703585	13.0374115	10.94037565	0	0	0	No	0	No
36	Female	Not married	16	NA	NA	Yes	0	7	0.733333333	53.69285574	3.5	5	3.666666667	0.333333333	0.333333333	17.76138133	0.555555556	0.333333333	1	0	0.333333333	0	0.333333333	0.166666667	0	0.5	2.09703585	11.60961133	9.51257548	0	0	1	No	0	Yes
40	Female	Married	18	NA	NA	No	10	5	0.5	47.60888889	3.8	4	2	0.6	0.2	15.56598856	0.96	0	0.6	0.4	0.4	0	0.2	0	0	0	2.09703585	12.01476772	9.917731873	0	0	0	No	0	No
32	Female	Married	16	NA	NA	No	0	4	0.666666667	67.06558642	2.583333333	3	2	0.25	0.25	2	1	0.45	0.75	0	0.25	0.75	0.25	0	0	0	1.264126727	11.97986564	10.71573891	0	0	0	No	0	No
47	Female	Married	16	NA	NA	No	NA	38	0.422222222	33.63766952	6.894736842	8	3.8	0.4	0.2	4.164666186	0.64	0.216	0.5	0.2	0.7	0	0.2	0	0	0	1.264126727	11.56639123	10.3022645	0	0	0	No	0	No
46	Female	Married	16	NA	NA	No	0	8	0.571428571	40.51526563	4.857142857	6	3.428571429	0.428571429	0.428571429	17.59193538	0.979591837	0	0.571428571	0.428571429	0.857142857	0	0.285714286	0	0	0	1.264126727	10.81708942	9.552962691	0	0	0	No	0	No
40	Female	Not married	18	NA	NA	No	0	5	1	64.8	1	4	4	0.8	0.2	14.4222051	0.96	0	0.8	0	0.4	0	0.4	0	0	0	1.264126727	11.17286602	9.908739295	0	0	0	No	0	No
41	Female	Not married	16	NA	NA	No	0	6	0.7	59.44809776	2.4	4	2.8	0.6	0.4	13.36038922	0.96	0	0.2	0.2	0.6	0.2	0.6	0	0	0.2	NA	NA	NA	0	0	0	No	0	No
32	Male	NA	16	NA	NA	No	0	15	1	36.1	1	9	9	0.266666667	0.2	9.486832981	0.987654321	0	0.666666667	0	0	0	0.266666667	0	0	0	0.336472237	10.14164206	9.805169824	1	1	0	No	0	No
33	Female	Not married	18	NA	NA	No	0	9	0.619047619	47.53352195	3.791666667	5	3.714285714	0.714285714	0.285714286	14.02209141	0.816326531	0	0.714285714	0.285714286	0.142857143	0	0.285714286	0	0	0.571428571	1.264126727	12.42680365	11.16267692	0	0	0	No	0	No
54	Female	Not married	16	NA	NA	Yes	0	11	0.5	40.45959552	5.307692308	7	3.5	0.375	0.5	11.68332145	0.75	0	0.875	0.125	0	0	0	0	0	0	1.264126727	12.01597985	10.75185312	0	0	0	No	0	No
42	Female	Married	18	NA	NA	No	0	5	1	61.76927438	1.875	4	4	0.2	0.6	5.128352562	0.64	0	0.2	0.2	0.4	1	0.4	0	0	0	1.264126727	11.101847	9.837720276	0	0	1	No	0	Yes
29	Female	Married	18	NA	NA	No	0	9	0.571428571	46.16303697	4.375	6	3.428571429	0.571428571	0.285714286	11.14835029	0.979591837	0	0.428571429	0.571428571	0.428571429	0	0.714285714	0	0	0	1.264126727	11.74798038	10.48385365	0	0	1	No	0	Yes
26	Female	Married	14	20	20	No	6	5	0.9	57.13992063	2.8	4	3.6	0.6	0.4	8.843076388	0.64	0.576	0	0.2	0.6	0.2	0.8	0	0	0	2.433508087	12.07852351	9.645015424	0	0	0	Yes	1	No
37	Male	Married	18	NA	NA	No	0	9	0.861111111	37.04612472	4.333333333	8	6.888888889	0.111111111	0	10.52378259	0.987654321	0	0.888888889	0.444444444	0.555555556	0.111111111	0.444444444	0	0	0	0	9.357357884	9.357357884	1	0	1	No	0	Yes
36	Male	Married	16	NA	NA	No	0	7	0.857142857	48.16498773	3.5	6	5.142857143	0.142857143	0.285714286	1.889822365	0.979591837	0	0.428571429	0.571428571	0.142857143	0.142857143	0.142857143	0	0	0	0	11.47112032	11.47112032	1	0	0	No	0	No
48	Female	NA	18	NA	NA	No	NA	10	0.388888889	30.39792388	7.205882353	7	3.111111111	0	0.333333333	3.811532209	0.691358025	0	0.777777778	0.111111111	0.333333333	1	0	0	0	0	1.264126727	11.37872984	10.11460311	0	0	0	No	0	No
49	Female	Married	14	NA	NA	No	0	20	0.777777778	37.16114524	4.264705882	9	7	0.6	0.5	17.20981632	1	0	0.6	0	0.5	0	0.5	0	0	0	1.264126727	11.50612904	10.24200231	0	0	0	No	0	No
33	Female	Married	18	NA	NA	No	0	22	0.444444444	34.98109739	6.633333333	8	3.555555556	0.333333333	0.666666667	10.52378259	0.888888889	0.592592593	0.888888889	0.222222222	0.222222222	0	0.111111111	0	0	0	1.264126727	13.17359509	11.90946837	0	0	0	No	0	No
42	Male	Married	16	NA	NA	No	0	10	0.355555556	36.40500486	7.428571429	9	3.2	0.2	0.1	8.705681414	1	0	0.9	0.2	0.3	0.2	0.5	0	0	0.3	0.336472237	10.24028835	9.903816117	1	1	0	No	0	No
55	Female	Married	15	36	37	No	3	9	0.666666667	38.0554102	4.90625	7	5.333333333	0.333333333	0.333333333	11.44309593	0.888888889	0	0.777777778	0.222222222	0.222222222	0	0	0	0	0.222222222	1.264126727	11.37800538	10.11387866	0	0	1	Yes	1	Yes
29	Female	Married	16	NA	NA	No	1	7	1	62.24	1.8	4	4	1	0.4	16.98528775	0.96	0	0.6	0	0	0	0.2	0	0	0	1.264126727	11.44787366	10.18374693	0	0	0	No	0	No
46	Female	Not married	16	NA	NA	No	0	20	0.711111111	32.836626	6.105263158	9	6.4	0.4	0.7	11.73977096	0.96	0	0.5	0.3	0.2	0.1	0.4	0	0	0.2	1.264126727	10.05121895	8.78709222	0	0	1	No	0	Yes
53	Female	Married	15	12	31	No	2	8	0.4	45.94924554	4.5	4	2	0.166666667	0.333333333	13.00256385	0.64	0	0.833333333	0.333333333	0.166666667	0.833333333	0.333333333	0	0	0.333333333	2.09703585	13.18076822	11.08373237	0	0	0	Yes	1	No
39	Female	Married	18	NA	NA	No	0	18	1	41.18462817	3.625	7	7	0.375	0.25	11.8495027	0.9375	0	0.625	0	0.625	0	0.125	0	0	0	2.09703585	12.67497242	10.57793657	0	0	1	No	0	Yes
54	Female	Married	18	NA	NA	Yes	4	26	0.857142857	41.38958078	3.5	7	6	0.875	0.375	14.19695641	0.4375	0	0.75	0	0.875	1	0.375	0	0	0	2.09703585	11.36055395	9.263518097	0	0	0	No	0	No
45	Female	Married	18	32	32	No	10	4	0.833333333	64.09375	2.5	3	2.5	0.5	0.5	3.559026084	0.75	0	0.5	0	0.5	0	0.25	0	0	0	NA	NA	NA	0	0	1	Yes	1	Yes
43	Female	Married	16	21	24	No	2	6	0.466666667	55.84712696	3.833333333	5	2.333333333	0.333333333	0.333333333	10.24532414	0.555555556	0	0.666666667	0	0.333333333	0	0.5	0	0	0	2.433508087	12.3837377	9.950229616	0	0	1	Yes	1	Yes
49	Female	Married	16	NA	NA	No	2	7	0.666666667	45.42441043	3.85	6	4	0.285714286	0.285714286	14.69693846	0.979591837	0.293877551	0.285714286	0.428571429	0.428571429	0.142857143	0	0	0	0.571428571	2.09703585	13.23666166	11.13962581	0	0	0	No	0	No
47	Female	Not married	16	NA	NA	No	NA	7	0.533333333	44.54930651	3.777777778	4	2.666666667	0.833333333	0.5	12.04436244	0.888888889	0	0.666666667	0	0.5	0	0.833333333	0.166666667	0	0	1.264126727	11.37223334	10.10810662	0	0	0	No	0	No
33	Female	Married	18	NA	NA	No	0	9	1	52.64274691	2.666666667	5	5	0.666666667	0.333333333	17.0107809	0.888888889	0	0.666666667	0.166666667	0.5	0	0.166666667	0	0	0	1.264126727	8.998820455	7.734693727	0	0	0	No	0	No
41	Female	Not married	16	NA	NA	Yes	1	10	0.285714286	35.98526077	5.5	3	1.714285714	0.428571429	0.428571429	9.839183086	0	0	1	0	0	0	0.142857143	0	0	0.142857143	1.264126727	11.9491879	10.68506117	0	0	0	No	0	No
48	Female	Married	16	NA	NA	No	0	30	1	35.43571429	3.1	9	9	0.545454545	0.272727273	7.788880964	0.84	0	0.818181818	0	0.636363636	0	0.090909091	0	0	0	1.264126727	11.11685954	9.852732809	0	0	0	No	0	No
25	Male	Not married	16	NA	NA	No	0	10	0.472222222	37.09169132	5.333333333	8	3.777777778	0.555555556	0.111111111	13.95926614	0.888888889	0	0.888888889	0.444444444	0.555555556	0	0	0	0	0	0.832909123	10.245886	9.412976881	1	0	0	No	0	No
39	Female	Not married	12	NA	NA	No	0	4	1	69.52692744	2	3	3	0.75	0.25	9.469248474	1	0.6	0.25	0	0.75	0	0.75	0	0	0.25	1.264126727	11.02105694	9.756930217	0	0	0	No	0	No
47	Male	Married	14	NA	NA	No	0	14	0.8	35.78439214	5.1875	9	7.2	0.2	0.1	9.62000231	0.64	0	0.9	0	0.1	0.3	0.2	0	0	0	0	9.375306849	9.375306849	1	0	0	No	0	No
54	Female	Married	15	NA	NA	No	0	21	0.857142857	46.30488576	3.458333333	6	5.142857143	0.285714286	0.285714286	11.3410338	0.489795918	0	0.857142857	0	0.285714286	0	0.571428571	0	0	0	1.264126727	12.04115866	10.77703194	0	0	0	No	0	No
45	Male	Married	16	NA	NA	No	3	6	1	54.45175315	1.833333333	5	5	1	0.166666667	14.33410851	0.888888889	0.333333333	0.833333333	0	0.166666667	0	0.333333333	0	0	0	0.832909123	10.2836547	9.450745578	1	0	0	No	0	No
39	Female	Married	16	NA	NA	No	0	26	0.711111111	32.56699012	6.131578947	9	6.4	0.416666667	0.25	11.41344237	0.64	0	0.5	0.083333333	0.083333333	0.666666667	0.5	0	0	0.166666667	1.264126727	10.24990593	8.985779202	0	0	0	No	0	No
44	Female	Not married	16	NA	NA	Yes	0	16	0.533333333	40.3161485	4.545454545	4	2.666666667	0.166666667	0.333333333	15.93319386	0	0	0.333333333	0.333333333	0.833333333	0.166666667	0.333333333	0	0	0.333333333	1.264126727	11.95850637	10.69437964	0	0	0	No	0	No
39	Female	Not married	16	NA	NA	Yes	2	7	0.666666667	47.63085191	3.772727273	5	4	0.428571429	0.714285714	6.757711644	0.489795918	0	0.571428571	0	0.571428571	0.142857143	0.857142857	0	0	0	1.264126727	9.925418964	8.661292237	0	0	0	No	0	No
34	Female	Married	16	NA	NA	No	0	27	0.361111111	36.45754598	6.285714286	4	2.888888889	0.444444444	0.555555556	11.05667219	0.9375	0.533333333	0.777777778	0.444444444	0.555555556	0	0.111111111	0	0	0	1.600598964	10.97773212	9.377133154	0	0	0	No	0	No
50	Female	Married	16	NA	NA	No	0	7	0.571428571	42.17772209	4.714285714	6	3.428571429	0.142857143	0.428571429	3.848314411	0.979591837	0.293877551	0.857142857	0	0.428571429	0.142857143	0.142857143	0	0	0	1.264126727	11.14077328	9.876646549	0	0	0	No	0	No
38	Female	Not married	18	37	37	No	6	15	0.533333333	29.76472368	7.027777778	7	4.8	0.3	0.4	6.1427464	0.395061728	0	0.6	0.2	0.3	0	0	0	0.1	0.2	1.264126727	11.74038321	10.47625648	0	0	1	Yes	1	Yes
38	Female	Not married	18	NA	NA	Yes	0	5	0.5	49.4353288	3.6	3	2	0.6	0.2	11.77709642	0.96	0	1	0	0	1	0.8	0	0	0.2	2.09703585	9.491172534	7.394136684	0	0	0	No	0	No
27	Female	Not married	18	NA	NA	No	0	9	0.607142857	41.4531793	5.192307692	7	4.25	0.375	0.625	13.46887947	0.9375	0	0.5	0.25	0.375	0.25	0.625	0	0	0	1.264126727	11.6413287	10.37720197	0	0	0	No	0	No
42	Female	Married	18	NA	NA	No	0	11	0.533333333	32.93361378	6.5	8	4.8	0.636363636	0.090909091	14.43914433	0.84	0	0.727272727	0.181818182	0.181818182	0	0.545454545	0	0	0	1.264126727	12.09169795	10.82757123	0	0	0	No	0	No
39	Female	Married	18	NA	NA	No	0	14	NA	NA	NA	NA	NA	0.75	0.375	14.02803316	0.9375	0	0.375	0.125	0.375	0.125	0.375	0	0	0	1.264126727	11.66744144	10.40331471	0	0	0	No	0	No
32	Female	Married	18	NA	NA	No	0	13	0.571428571	43.35626681	4.285714286	6	3.428571429	0.428571429	0.285714286	9.571783931	0.816326531	0	0.428571429	0.428571429	0.285714286	0	0.285714286	0	0	0	1.264126727	10.23517257	8.971045846	0	0	0	No	0	No
32	Female	Married	18	NA	NA	No	7	11	0.2	25.36913841	8.84375	5	1.8	0.272727273	0.181818182	9.439868172	0.888888889	0	0.454545455	0.363636364	0.090909091	0.181818182	0.272727273	0	0	0	1.264126727	10.78276632	9.518639596	0	0	1	No	0	Yes
29	Female	Married	14	NA	NA	No	NA	5	1	60.1260463	2.444444444	4	4	0.8	0.2	16.62828915	0.96	0	0.2	0	0.2	0.2	0.6	0	0	0	2.09703585	12.89955437	10.80251852	0	0	0	No	0	No
53	Female	Married	16	NA	NA	No	0	10	0.666666667	37.21100686	5.733333333	8	6	0.4	0.2	15.7652924	0.96	0	0.7	0	0.2	0	0	0	0	0	2.09703585	12.55781245	10.4607766	0	0	0	No	0	No
52	Female	Married	18	NA	NA	No	0	12	NA	NA	NA	NA	NA	0	0	NA	NA	NA	0	0	0	0	0	0	0	0	1.264126727	10.05667479	8.792548063	0	0	0	No	0	No
44	Female	Married	12	NA	NA	No	2	6	0.8	49.68610034	3.727272727	5	4	0.333333333	0.666666667	12.73446766	0.555555556	0.333333333	0.666666667	0.166666667	0.333333333	0.166666667	0.5	0	0	0	2.09703585	11.97795802	9.880922172	0	0	0	No	0	No
43	Male	Married	14	NA	NA	No	NA	2	1	88.88888889	1.5	1	1	0.5	0.5	3.535533906	1	0	0.5	0	0.5	0	1	0	0	0	0	9.685191517	9.685191517	1	0	0	No	0	No
44	Female	Not married	18	NA	NA	No	0	8	0.571428571	42.40748568	4.846153846	7	4	0.5	0.375	5.194433834	0.75	0	0.5	0.5	0.125	1	0.375	0	0	0	1.264126727	10.51400219	9.249875458	0	0	1	No	0	Yes
52	Male	Not married	18	NA	NA	Yes	0	4	0.5	62.48979592	2.857142857	2	1.5	0.5	0.75	16.45954637	0.75	0	0.75	0.25	0	0.5	0	0	0	0	0	9.54956375	9.54956375	1	0	0	No	0	No
55	Female	Married	12	NA	NA	No	4	6	1	54.08109856	2	5	5	0.666666667	0.5	16.87206765	0.555555556	0	0.166666667	0	0.666666667	0.166666667	0.5	0	0	0	1.264126727	10.73284726	9.46872053	0	0	0	No	0	No
45	Female	Married	18	NA	NA	No	0	10	0.357142857	36.78279321	6.083333333	5	2.5	0.375	0.25	13.50066136	0.75	0	0.5	0.25	0.375	0	0	0	0	0	1.264126727	10.65651933	9.392392602	0	0	0	No	0	No
52	Female	Married	16	NA	NA	No	0	13	0.288888889	30.70925926	8.266666667	7	2.6	0.181818182	0.272727273	12.19517209	0.36	0	0.636363636	0.090909091	0.363636364	0	0	0	0	0	2.09703585	11.10579556	9.008759711	0	0	0	No	0	No
53	Female	Married	18	NA	NA	No	1	7	0.857142857	45.93530416	3.423076923	6	5.142857143	0.571428571	0.285714286	17.42330131	0.979591837	0	0.571428571	0	0.428571429	0	0.714285714	0	0.285714286	0.571428571	1.264126727	13.43859392	12.17446719	0	0	0	No	0	No
36	Female	Married	18	NA	NA	No	0	7	0.571428571	45.34362643	4.727272727	5	3.428571429	0.428571429	0.285714286	9.273618495	0.489795918	0	0.428571429	0.142857143	0.571428571	0.142857143	0.857142857	0	0	0	1.264126727	10.19181107	8.927684347	0	0	0	No	0	No
32	Male	Married	18	NA	NA	No	0	7	0.476190476	48.8721559	4.136363636	4	2.857142857	0.285714286	0.285714286	16.51117947	0.979591837	0	0.142857143	0.428571429	0.142857143	0	0.714285714	0	0	0	0	8.389657502	8.389657502	1	0	0	No	0	No
29	Female	Married	14	NA	NA	No	0	6	0.933333333	53.75872643	2.166666667	5	4.666666667	0.833333333	0.5	23.21780926	0.888888889	0	0.333333333	0	0.166666667	0	0.166666667	0	0	0	1.264126727	9.530996542	8.266869815	0	0	0	No	0	No
44	Male	Not married	16	NA	NA	Yes	0	6	0.533333333	43.41312271	4	4	2.666666667	0.166666667	0.166666667	15.57455189	1	0	0.5	0.833333333	0	0	0.333333333	0	0	0	0.832909123	11.61911356	10.78620443	1	1	0	No	0	No
50	Female	Not married	16	NA	NA	Yes	2	5	0.6	51.953125	3.5	4	2.4	0.6	0.2	15.73848786	0	0	0.8	0.2	0	0.6	0.4	0	0	0	1.264126727	10.7126703	9.448543575	0	1	0	No	0	No
29	Female	Not married	16	NA	NA	Yes	0	21	0.288888889	24.08647105	7.947368421	6	2.6	0.363636364	0.636363636	14.48984319	0.64	0.216	0.818181818	0.272727273	0	0	0	0	0	0	1.264126727	9.431757545	8.167630818	0	0	0	No	0	No
42	Female	Married	18	NA	NA	No	0	12	0.666666667	44.65280927	3.857142857	6	4	0.285714286	0.285714286	8.560707581	0.489795918	0	0.714285714	0	0.714285714	0	0	0	0	0	1.264126727	11.70826068	10.44413395	0	0	0	No	0	No
52	Female	Married	16	NA	NA	No	0	2	1	88.88888889	1.5	1	1	1	0.5	6.363961031	1	0	0.5	0	0.5	1	1	0	0	0	1.264126727	10.98910935	9.724982621	0	1	0	No	0	No
36	Female	Married	16	NA	NA	No	0	12	1	39.97702157	1.205882353	8	8	0.666666667	0.333333333	20.59732992	0.691358025	0	0.888888889	0	0.111111111	0.222222222	0.666666667	0	0	0.333333333	1.264126727	10.74607774	9.481951014	0	0	0	No	0	No
33	Female	Married	18	NA	NA	No	0	4	1	75.20727041	1.25	3	3	0.5	0.5	14.19800455	0.75	0	0.25	0.25	0.25	0	0.5	0	0	0	1.264126727	11.78671299	10.52258626	0	0	1	No	0	Yes
31	Female	Married	15	NA	NA	No	1	7	0.80952381	52.10438418	2.95	6	4.857142857	0.857142857	0.285714286	13.99829922	0.816326531	0	0.428571429	0.142857143	0.857142857	0	0.714285714	0	0	0.142857143	2.09703585	12.50142785	10.404392	0	0	1	No	0	Yes
52	Male	Married	18	NA	NA	No	0	13	0.75	46.32870508	3.727272727	7	5.25	0.375	0.125	11.22417671	1	0	0.875	0	0.5	0	0	0	0	0	0	10.2456488	10.2456488	1	0	0	No	0	No
52	Female	Married	15	NA	NA	No	0	8	0.821428571	43.95156427	3	7	5.75	0.875	0.5	18.43908891	0.75	0	0.625	0.125	0.375	0.75	0.25	0	0	0	1.264126727	11.14786381	9.883737085	0	0	0	No	0	No
36	Male	Married	16	NA	NA	No	0	9	0.583333333	34.78636213	5.888888889	8	4.666666667	0.333333333	0.111111111	11.93151755	0.691358025	0.414814815	0.888888889	0.111111111	0.333333333	0.111111111	0	0	0	0	NA	NA	NA	1	0	0	No	0	No
39	Female	Married	16	NA	NA	No	0	8	0.428571429	38.87043969	5.307692308	5	2.571428571	0.571428571	0.428571429	3.59231985	0.816326531	0	0.428571429	0.571428571	0.142857143	0.285714286	0.142857143	0	0	0.142857143	1.264126727	12.30366791	11.03954119	0	1	0	No	0	No
38	Female	Married	18	NA	NA	No	0	5	1	59.35969388	2.4	4	4	0.6	0.4	10.77032961	0.64	0	0.6	0	0.4	0.8	0.4	0	0	0	1.264126727	11.34966528	10.08553855	0	0	1	No	0	Yes
31	Male	Married	16	NA	NA	No	0	9	0.5	39.26457831	5.5	6	4	0.555555556	0.111111111	14.59832563	0.888888889	0	0.777777778	0.444444444	0.111111111	0	0.333333333	0	0	0	0.832909123	11.2296518	10.39674267	1	0	0	No	0	No
27	Female	Married	18	NA	NA	No	0	5	1	60.48239481	2.2	4	4	0.4	0.6	14.56021978	0.64	0.384	0.4	0	0.4	0.2	0.4	0	0	0	1.264126727	10.93283068	9.668703955	0	0	0	No	0	No
50	Male	Not married	18	NA	NA	Yes	0	23	0.642857143	37.81480158	5.25	7	4.5	0.375	0.75	9.847951201	0.75	0.2625	0.625	0	0.25	0	0.625	0.125	0.125	0	0	9.570260115	9.570260115	1	0	0	No	0	No
53	Female	Not married	18	NA	NA	No	4	13	1	47.46918655	2.961538462	6	6	0.285714286	0.571428571	14.87567525	0.489795918	0	0.571428571	0.142857143	0.571428571	0	0.142857143	0.142857143	0	0	1.264126727	10.05215567	8.78802894	0	0	1	No	0	Yes
27	Female	Married	16	NA	NA	No	2	8	0.678571429	41.1445502	4.375	7	4.75	0.5	0.625	17.38636576	1	0.2625	0.5	0.625	0.25	0.25	0.25	0	0	0	2.433508087	11.40099661	8.967488527	0	1	1	No	0	Yes
36	Female	Married	16	26	28	No	14	5	0.3	40.92970522	4	2	1.2	0.4	0.4	13.65650028	0.96	0.768	0.4	0.6	0.2	0.8	0.2	0	0	1	1.264126727	10.82022098	9.556094256	0	0	0	Yes	1	No
40	Male	Married	16	NA	NA	No	0	6	0.866666667	58.83002178	2.5	5	4.333333333	1	0.5	18.54094568	0.888888889	0	0.833333333	0	0.5	0	0.166666667	0	0.166666667	0	0	11.275098	11.275098	1	0	0	No	0	No
39	Female	Married	18	NA	NA	No	0	8	0.178571429	31.08179012	7	3	1.25	0.375	0.25	15.24033652	0.75	0	0.875	0.375	0.125	0	0.375	0	0	0	1.264126727	11.45328752	10.1891608	0	0	0	No	0	No
39	Female	Married	18	NA	NA	No	0	9	0.611111111	38.29673793	5.666666667	8	4.888888889	0.333333333	0.111111111	12.97219248	0.691358025	0.414814815	0.888888889	0.333333333	0.555555556	0	0.555555556	0	0	0	1.264126727	11.16345268	9.899325953	0	0	1	No	0	Yes
30	Female	Not married	18	NA	NA	No	4	15	0.678571429	40.97271006	4.125	7	4.75	0.5	0.5	13.45893224	0.4375	0.4875	0.375	0.375	0.5	0.125	0.5	0	0	0.125	1.264126727	10.52622395	9.262097219	0	0	0	No	0	No
30	Male	Married	15	19	21	No	17	15	1	36.47109281	1.605263158	9	9	0.642857143	0.214285714	11.8977122	0.96	0	0	0	0.714285714	0	0	0	0	0	1.264126727	11.63078115	10.36665442	1	0	0	Yes	1	No
29	Female	Not married	16	NA	NA	No	0	5	0.7	52.38952381	3.4	4	2.8	0.4	1	14.25482374	0.75	0	0.4	0.6	0.2	0	0.4	0	0	0	1.264126727	10.40012687	9.136000143	0	0	0	No	0	No
38	Male	Married	18	NA	NA	No	0	30	0.4	39.20645014	6.2	9	3.6	0.416666667	0.166666667	12.16963434	0.84	0	0.75	0.166666667	0.083333333	0.333333333	0.166666667	0	0	0	0	11.28119253	11.28119253	1	0	0	No	0	No
40	Male	Not married	16	NA	NA	Yes	0	13	0.571428571	38.31210632	5.458333333	5	4	0.25	0	11.02918207	0.75	0	1	0.625	0	0.5	0.5	0	0	0	0	10.79636519	10.79636519	1	0	0	No	0	No
35	Female	Not married	18	NA	NA	No	13	10	0.444444444	33.68891912	7.333333333	8	4	0.2	0.2	12.4739729	0.84	0.576	0.7	0.5	0.2	0	0.2	0	0	0.5	1.600598964	10.5696747	8.969075733	0	0	0	No	0	No
28	Female	Not married	18	NA	NA	Yes	1	7	0.666666667	46.86196845	3.708333333	5	4	0.571428571	0.428571429	11.24616337	0.979591837	0	0.428571429	0.285714286	0.142857143	0.142857143	0.571428571	0.142857143	0.142857143	0.428571429	1.264126727	12.45099542	11.1868687	0	1	0	No	0	No
49	Female	Not married	16	NA	NA	No	2	15	0.333333333	30.47299268	7.941176471	5	3	0.2	0.7	10.44349878	0.691358025	0	0.8	0.3	0.4	0	0.4	0	0.1	0	1.264126727	11.25227203	9.988145298	0	0	1	No	0	Yes
39	Female	Married	16	NA	NA	No	2	18	0.321428571	35.71088435	6.5	7	2.25	0.25	0.5	10.40518415	0.4375	0.45	0.875	0.375	0.375	0	0.125	0	0	0	2.09703585	11.64350151	9.546465663	0	0	0	No	0	No
33	Female	Married	16	NA	NA	NA	0	7	0.761904762	45.32153093	3.958333333	6	4.571428571	0.571428571	0.285714286	14.69693846	0.816326531	0.293877551	0.857142857	0.142857143	0.142857143	0	0.142857143	0	0	0	1.264126727	10.43861248	9.174485753	0	0	0	No	0	No
30	Female	Married	16	NA	NA	No	1	7	0.952380952	46.17270391	3.375	6	5.714285714	0.571428571	0.428571429	3.933978962	0.816326531	0.293877551	0.714285714	0.142857143	0.571428571	0	0.428571429	0	0	0.142857143	1.264126727	9.909035067	8.64490834	0	0	0	No	0	No
34	Female	Not married	15	NA	NA	No	NA	6	1	56.01851852	1	5	5	0.5	0.5	20.19900988	0.96	0	0	0.5	0.166666667	0.166666667	0.5	0	0	0	1.264126727	10.3265371	9.062410372	0	0	0	No	0	No
40	Male	Married	14	NA	NA	No	3	21	0.714285714	42.37849005	4.142857143	7	5	0.375	0.125	12.05271161	0.9375	0.2625	0.875	0.625	0.75	0.75	0.875	0	0	0.625	0	10.23046764	10.23046764	1	1	0	No	0	No
33	Female	Married	15	NA	NA	No	0	10	0.666666667	34.15619916	6	9	6	0.5	0.6	13.21993444	0.84	0	0.8	0.2	0.1	0.1	0.7	0	0	0	1.264126727	9.858622984	8.594496257	0	0	1	No	0	Yes
30	Female	Not married	16	NA	NA	No	2	47	0.833333333	37.39324912	5.25	8	6.666666667	0.777777778	0.666666667	15.55724197	0.691358025	0	0.777777778	0.333333333	0.222222222	0.111111111	0.555555556	0	0.111111111	0.666666667	1.264126727	11.61468778	10.35056105	0	0	0	No	0	No
28	Male	Not married	14	NA	NA	Yes	0	7	1	48.29542024	1.857142857	6	6	0.857142857	0.571428571	17.25715863	0.979591837	0.293877551	1	0	0	0	0	0	0	0	0	9.262184044	9.262184044	1	0	0	No	0	No
46	Female	Married	16	NA	NA	No	0	4	0.833333333	77.16049383	1.666666667	3	2.5	0.5	0.5	15.32699144	0.75	0	0.5	0	0.5	0	0.5	0	0	0	2.09703585	11.46198344	9.364947587	0	0	1	No	0	Yes
48	Female	Married	16	NA	NA	No	0	5	1	62.98497354	1.6	4	4	0.8	0.6	22.43880567	0.96	0	0.6	0	0.8	1	0.6	0	0	0	2.09703585	10.61222836	8.515192513	0	0	1	No	0	Yes
41	Female	Married	18	35	36	No	9	18	0.678571429	41.9657626	4.233333333	6	4.75	0.6	0.2	13.68458465	0.9375	0	0.5	0.1	0.1	0	0.3	0.1	0	0	1.264126727	12.48943763	11.2253109	0	0	0	Yes	1	No
48	Female	Not married	16	NA	NA	No	1	4	0.333333333	45.97505669	3.357142857	2	1	0	0.5	1.5	0	0	0.75	0	0.5	0	0	0	0	0	1.264126727	11.11467682	9.850550092	0	0	1	No	0	Yes
36	Female	Married	15	NA	NA	No	0	7	0.476190476	43.46487603	5.136363636	4	2.857142857	0.428571429	0.142857143	8.831760866	0.979591837	0.293877551	0.857142857	0.428571429	0.285714286	0.285714286	0.571428571	0	0	0.142857143	1.264126727	10.32423111	9.060104386	0	0	0	No	0	No
48	Female	Married	16	NA	NA	No	1	4	NA	NA	NA	NA	NA	0.75	0.25	22.21861082	0.75	0.6	0.5	0	0.75	0.5	0	0	0	0	1.264126727	12.01204925	10.74792253	0	0	0	No	0	No
38	Female	Married	18	NA	NA	No	3	13	0.428571429	39.65972222	5.333333333	5	2.571428571	0.142857143	0.571428571	2.497617913	0.816326531	0.293877551	0.714285714	0.142857143	0.428571429	0.142857143	0.714285714	0	0	0	1.264126727	11.81811068	10.55398395	0	0	0	No	0	No
53	Female	Married	16	NA	NA	No	0	8	0.964285714	42.30468114	2.875	7	6.75	0.625	0.125	24.50327966	1	0	0.375	0.125	0.625	0	0.625	0	0	0	1.264126727	10.49462688	9.230500154	0	0	0	No	0	No
53	Male	Married	16	NA	NA	No	0	7	1	48.68925916	1.571428571	6	6	0.428571429	0.142857143	15.25185391	0.979591837	0	0.714285714	0	0.857142857	0	0.142857143	0	0	0	0	10.54394334	10.54394334	1	0	1	No	0	Yes
41	Female	Not married	16	NA	NA	No	0	3	1	80.22222222	1.6	2	2	0.333333333	0.333333333	3.511884584	0.888888889	0	0.333333333	0.666666667	0	1	1	0	0	0	2.09703585	11.59361146	9.496575609	0	0	1	No	0	Yes
35	Male	Married	18	NA	NA	No	NA	6	1	63.09	1.6	4	4	1	1	14.18449858	0.96	0	0.6	0	1	0.8	1	0	0	0	0	9.706240514	9.706240514	1	0	1	No	0	Yes
24	Female	Not married	16	NA	NA	No	0	8	0.8	57.515	2.8	4	3.2	0.6	0.4	14.0890028	0.96	0	0.6	0.4	0.2	0.2	0.4	0	0	0.2	2.09703585	12.20321303	10.10617718	0	0	1	No	0	Yes
46	Female	Married	18	NA	NA	No	NA	6	0.466666667	50.48178942	4.222222222	3	2.333333333	0.666666667	0.5	13.90922955	1	NA	0.833333333	0.333333333	0.166666667	0	0.666666667	0	0	0.166666667	1.264126727	10.93087798	9.666751249	0	0	1	No	0	Yes
40	Female	Married	16	NA	NA	NA	1	23	1	50.45104333	3.166666667	5	5	0.666666667	0.833333333	13.73681186	1	0	0.5	0	0.666666667	0	0	0	0	0	2.09703585	11.13357178	9.036535932	0	0	0	No	0	No
45	Female	Married	18	NA	NA	No	NA	19	0.377777778	31.9787323	7.588235294	7	3.4	0.3	0.4	6.218252702	0.36	0	0.8	0.2	0.5	0	0.3	0	0	0	1.264126727	10.81219051	9.54806378	0	0	0	No	0	No
26	Male	Not married	16	NA	NA	No	NA	11	0.511111111	32.12138289	6.631578947	8	4.6	0.272727273	0.363636364	13.82791058	0.64	0	0.363636364	0.272727273	0.181818182	0	0.090909091	0	0	0	0	9.019803818	9.019803818	1	0	0	No	0	No
48	Female	Married	16	NA	NA	No	0	10	0.428571429	43.74366969	4.916666667	6	2.571428571	0.428571429	0.142857143	10.57400226	0.489795918	0	0.571428571	0.142857143	0.285714286	0	0.714285714	0	0	0.142857143	1.264126727	9.990325095	8.726198368	0	0	0	No	0	No
47	Female	Not married	16	NA	NA	No	0	8	0.642857143	41.49686067	4.333333333	7	4.5	0.625	0.125	7.909081579	0.816326531	0.2625	0.875	0	0.375	0	0.25	0	0	0	1.264126727	11.70409378	10.43996705	0	0	1	No	0	Yes
36	Male	Married	16	NA	NA	No	0	13	0.464285714	42.94106091	5.166666667	6	3.25	0.625	0.625	16.08404267	0.9375	0.2625	0.875	0.125	0.25	0	0.375	0	0	0	0	10.90070329	10.90070329	1	0	0	No	0	No
48	Female	Married	18	NA	NA	No	0	16	0.464285714	37.44646049	5.625	6	3.25	0.375	0.125	21.44094881	1	0	0.75	0.25	0.375	0	0.125	0	0	0	2.09703585	11.43260602	9.335570174	0	0	0	No	0	No
48	Female	Not married	16	NA	NA	No	8	7	1	46.32229193	3	6	6	0.571428571	0.714285714	15.30483895	0.489795918	0	0.714285714	0	0.285714286	0	0.428571429	0	0	0	1.264126727	10.92326193	9.6591352	0	0	0	No	0	No
29	Female	Married	16	NA	NA	No	0	10	0.933333333	52.82434474	2.5	5	4.666666667	0.666666667	0.5	16.14620698	0.888888889	0	0.666666667	0	0.166666667	1	0.5	0.166666667	0	0	2.09703585	12.25953561	10.16249976	0	0	0	No	0	No
32	Female	Married	18	NA	NA	No	0	12	1	47.31214305	2.571428571	6	6	0.285714286	0.285714286	11.19098276	0.979591837	0.293877551	0.857142857	0	0.714285714	0	0	0.142857143	0	0	1.264126727	11.30650461	10.04237788	0	0	0	No	0	No
40	Female	Married	18	NA	NA	No	0	8	0.321428571	32.6484001	6.533333333	6	2.25	0.25	0.125	12.489996	0.75	0	0.875	0.625	0.5	0	0	0	0	0	1.264126727	9.935710388	8.671583661	0	0	1	No	0	Yes
25	Male	Not married	NA	NA	NA	NA	0	6	0.6	52.18422902	3.5	4	3	0.5	0.5	12.92542714	0.888888889	0.333333333	1	0.5	0.5	0	0.5	0.333333333	0.166666667	0	0.832909123	10.37012474	9.537215621	1	0	0	No	0	No
49	Female	Not married	14	27	27	Yes	8	5	0.6	59.42092887	2.777777778	3	2.4	0.8	0.4	10.55935604	0.64	0	0.8	0.2	0	0.6	0.4	0	0	0	1.264126727	12.54539362	11.28126689	0	0	0	Yes	1	No
37	Female	Married	18	NA	NA	No	0	11	0.377777778	36.49194518	6.833333333	7	3.4	0.454545455	0.090909091	8.069834089	0.96	0	0.545454545	0.363636364	0.272727273	0	0.272727273	0	0	0	1.264126727	10.79793386	9.533807131	0	0	0	No	0	No
36	Female	Married	14	NA	NA	No	NA	4	1	73.6421131	1.5	3	3	1	0.5	19.51068084	0.75	0	0.5	0	0.5	0.25	1	0	0	0	2.09703585	11.60538281	9.508346956	0	0	1	No	0	Yes
49	Male	Married	15	NA	NA	No	2	7	1	64.03298402	1.777777778	4	4	1	0.2	12.89573573	0.96	0.576	0.8	0.4	0.2	0.2	0.8	0	0	0.8	1.16938136	10.01254625	8.843164889	1	1	1	No	0	Yes
31	Female	Married	16	NA	NA	No	0	9	0.666666667	51.70450329	3.272727273	4	3.333333333	0.5	0.5	11.27238514	0.555555556	0	0.333333333	0	0.333333333	0	0.666666667	0	0	0.166666667	2.09703585	12.28062363	10.18358778	0	0	0	No	0	No
33	Female	Not married	18	NA	NA	Yes	0	5	0.5	44.80222222	4	3	2	0.2	0.6	4.878524367	0.96	0.384	0.6	0.6	0	0	0.4	0	0	0	1.264126727	10.37065473	9.106528006	0	0	0	No	0	No
53	Male	Married	18	NA	NA	No	0	26	0.844444444	34.10582406	4.8	9	7.6	0.6	0.5	16.55965646	0.96	0.216	0.9	0	0.3	0.2	0	0	0	0.6	0	10.00342898	10.00342898	1	0	0	No	0	No
49	Female	Married	14	NA	NA	No	0	6	0.8	49.33206657	3.5	5	4	0.5	0.333333333	15.25341492	0.555555556	0	0.333333333	0	0.5	0	0	0	0	0	1.264126727	11.22709566	9.96296893	0	0	0	No	0	No
52	Female	Married	14	NA	NA	No	0	15	0.666666667	35.42373383	5.1875	9	6	0.6	0.6	17.58313586	1	0.216	0.5	0	0.1	0.1	0.3	0.4	0	0	1.264126727	10.88752706	9.623400333	0	0	0	No	0	No
40	Female	Not married	18	NA	NA	Yes	0	5	0.7	56.22222222	3	4	2.8	0.6	0.6	16.66433317	0.64	0	0.6	0	0.2	0.4	0.6	0	0	0	2.09703585	12.44619125	10.3491554	0	0	0	No	0	No
55	Male	Married	18	NA	NA	No	3	9	0.472222222	38.66153988	6.071428571	8	3.777777778	0.444444444	0.333333333	11.63089755	0.888888889	0	0.888888889	0.444444444	0.111111111	0.111111111	0.111111111	0	0	0	0	9.94632002	9.94632002	1	0	0	No	0	No
49	Female	Married	16	NA	NA	No	0	11	0.688888889	36.42556695	4.8125	9	6.2	0.454545455	0.090909091	16.4279572	0.979591837	0	0.454545455	0	0.545454545	0.181818182	0.545454545	0	0	0	1.264126727	11.57854537	10.31441864	0	0	0	No	0	No
27	Female	Not married	18	NA	NA	No	0	7	0.666666667	45.5855143	4.166666667	6	4	0.428571429	0.285714286	13.46423835	1	0.293877551	0.857142857	0.571428571	0.571428571	0	0.571428571	0.142857143	0	0	1.264126727	9.993667628	8.729540901	0	0	0	No	0	No
39	Female	Married	16	NA	NA	No	NA	4	0.5	52.53125	3	2	1.5	0.5	0.5	4.203173404	1	0	0.5	0.25	0.5	0	0.75	0	0	0.5	1.264126727	11.44104878	10.17692206	0	0	0	No	0	No
43	Female	Married	15	NA	NA	No	0	8	0.904761905	46.94217687	2.714285714	6	5.428571429	0.714285714	0.571428571	22.57157926	0.816326531	0	0.428571429	0.142857143	0.571428571	0.142857143	0.285714286	0	0	0	1.600598964	10.31788215	8.717283181	0	1	0	No	0	No
45	Female	Married	16	NA	NA	No	5	11	0.607142857	45.09593804	4.035714286	7	4.25	0.25	0.125	3.625307869	0.75	0	0.5	0	0.625	0.125	0	0	0	0.125	1.264126727	10.41838407	9.154257344	0	0	0	No	0	No
55	Female	Married	18	NA	NA	No	0	13	0.622222222	35.2989791	5.705882353	9	5.6	0.6	0.1	21.31144711	0.96	NA	0.9	0	0.3	0	0	0.1	0	0.1	2.09703585	13.06272205	10.9656862	0	0	1	No	0	Yes
42	Female	Married	18	NA	NA	No	0	3	1	89.0625	1.75	2	2	0.333333333	0.333333333	2.516611478	0.888888889	0	0.666666667	0.666666667	0.333333333	0	0	0	0	0	1.264126727	11.93178017	10.66765344	0	0	0	No	0	No
48	Female	Not married	16	NA	NA	No	0	8	0.678571429	37.52735261	5.375	7	4.75	0.375	0.5	15.61135118	0.9375	0	0.75	0.125	0.375	0	0.125	0	0	0	NA	NA	NA	0	0	1	No	0	Yes
50	Female	Married	18	NA	NA	No	0	10	0.755555556	37.55821131	4.147058824	9	6.8	0.8	0.5	17.98270774	0.84	0	0.8	0.3	0.4	0	0.6	0	0	0	1.264126727	11.80194927	10.53782255	0	0	0	No	0	No
40	Female	Married	18	NA	NA	No	0	7	0.466666667	42.57638889	4.2	4	2.333333333	0.5	0.5	13.76105616	1	0	0.666666667	0.333333333	0.5	0.166666667	0.166666667	0	0	0	1.264126727	10.16018175	8.896055018	0	0	1	No	0	Yes
40	Female	Not married	18	NA	NA	Yes	0	7	0.285714286	35.20018365	5.818181818	2	1.714285714	0	0.428571429	3.933978962	0.489795918	0	0.571428571	0.857142857	0.714285714	0	0	0	0	0	2.09703585	12.39956038	10.30252453	0	0	0	No	0	No
27	Female	Married	18	NA	NA	No	0	39	0.535714286	40.72253968	4.4	6	3.75	0.625	0.375	15.84692399	0.9375	0	0.625	0.375	0.5	0.25	0.25	0	0	0	1.264126727	10.66807025	9.403943519	0	0	1	No	0	Yes
37	Female	Married	18	NA	NA	No	NA	9	0.805555556	37.59836678	4.222222222	8	6.444444444	0.444444444	0.444444444	9.643650761	0.691358025	0	0.666666667	0.222222222	0.222222222	0.222222222	1	0.111111111	0.222222222	0	2.09703585	11.33554929	9.238513437	0	0	1	No	0	Yes
43	Female	Married	16	32	32	No	11	16	0.476190476	41.7345679	5.166666667	6	2.857142857	0.714285714	0.428571429	12.28432993	0.816326531	0	0.857142857	0	0.142857143	0	0.571428571	0.142857143	0.142857143	0.142857143	1.264126727	11.09722683	9.833100104	0	0	0	Yes	1	No
38	Male	Married	18	NA	NA	No	0	10	1	34.37307421	4.2	9	9	0.5	1	11.61464593	0.96	0	0.7	0.1	0.1	0.2	0.4	0	0	0	1.264126727	11.58469181	10.32056508	1	0	0	No	0	No
52	Female	Married	16	NA	NA	No	0	9	0.428571429	39.46844852	5.307692308	6	2.571428571	0.285714286	1	12.79136614	0.489795918	0	0.714285714	0.142857143	0.714285714	0	0.142857143	0	0	0	1.264126727	13.63284774	12.36872102	0	0	0	No	0	No
52	Female	Married	16	NA	NA	No	NA	10	0.571428571	37.22796186	5.5	6	4	0.125	0.5	5.503245796	0.9375	0	0.875	0.125	1	0	0	0	0	0	1.264126727	10.66526255	9.401135825	0	0	0	No	0	No
40	Female	Married	18	NA	NA	No	0	8	0.607142857	41.04591026	4.75	7	4.25	0.5	0.25	13.15769737	0.75	0	0.625	0	0.125	0	0.25	0.125	0	0	1.264126727	11.18196636	9.917839628	0	0	0	No	0	No
31	Female	Married	18	NA	NA	No	1	16	0.666666667	43.09193871	4.285714286	6	4	0.428571429	0.571428571	2.225394561	0.489795918	0	0.714285714	0.428571429	0.571428571	0	0.142857143	0	0	0	1.264126727	10.07202073	8.807894	0	0	0	No	0	No
48	Female	Not married	15	37	37	Yes	8	18	1	54.08109856	2	5	5	0.833333333	0.333333333	13.38157938	0.888888889	0	0.666666667	0	0	0	0	0	0	0	1.264126727	12.65741773	11.39329101	0	0	0	Yes	1	No
40	Female	Married	16	30	30	No	8	5	0.6	56.16942415	3.222222222	3	2.4	0.4	0.4	12.27599283	0.64	0	1	0.2	0.4	1	0.6	0	0	0.2	1.264126727	11.21142414	9.947297409	0	0	1	Yes	1	Yes
34	Female	Married	14	NA	NA	No	0	5	0.6	58.98148148	3.166666667	4	2.4	0.6	0.4	12.60952021	0.64	0	0.6	0.2	0.4	0.2	0.6	0	0	0.2	2.09703585	13.55904888	11.46201303	0	0	0	No	0	No
42	Female	Married	18	NA	NA	No	0	9	0.888888889	41.56696915	2.766666667	8	7.111111111	0.777777778	0.333333333	24.03643068	0.888888889	0.237037037	0.333333333	0	0.777777778	0	0	0	0	0	2.09703585	12.20742641	10.11039056	0	0	1	No	0	Yes
36	Female	Married	18	NA	NA	No	0	4	1	66.94444444	2.25	3	3	0.75	0.5	14.19800455	0.75	0	0.5	0	0.25	0	0	0	0	0	2.09703585	11.1288229	9.03178705	0	0	1	No	0	Yes
44	Female	Married	18	NA	NA	No	0	7	0.8	54.03689138	3.1	5	4	0.833333333	0.5	15.25013661	0.555555556	0	0.666666667	0.166666667	0.333333333	0	0.166666667	0	0	0	1.264126727	11.75145631	10.48732958	0	0	1	No	0	Yes
35	Female	Married	16	NA	NA	No	0	9	0.305555556	33.59501386	6.733333333	6	2.444444444	0.444444444	0.333333333	13.67580995	0.691358025	0.237037037	0.666666667	0.555555556	0.777777778	0	0.555555556	0	0	0	2.09703585	14.61015505	12.5131192	0	0	1	No	0	Yes
33	Female	Married	16	NA	NA	No	0	8	0.904761905	45.95547445	3.285714286	6	5.428571429	0.428571429	0.285714286	13.27546968	0.979591837	0	0.571428571	0	0.428571429	0.142857143	0.714285714	0	0	0.428571429	2.09703585	11.28849325	9.191457403	0	0	0	No	0	No
41	Female	Not married	16	30	33	Yes	5	29	0.611111111	34.56804608	5.222222222	7	4.888888889	0	0.444444444	9.601793814	0	0	0.888888889	0.111111111	0.333333333	0.111111111	0.222222222	0	0	0	1.600598964	10.61437446	9.013775492	0	1	0	Yes	1	No
37	Female	Married	18	NA	NA	No	0	8	0.571428571	42.58829951	5.090909091	7	4	0.5	0.5	14.07061274	1	0	0.875	0.25	0.25	0	0	0.125	0	0	2.09703585	11.54155305	9.444517197	0	0	1	No	0	Yes
27	Female	Not married	16	NA	NA	No	0	10	0.466666667	53.09643389	4	3	2.333333333	0	0.166666667	1.329160136	1	0.333333333	0.5	0.833333333	0.5	0	0	0	0	0	2.09703585	12.62212319	10.52508734	0	0	1	No	0	Yes
51	Male	Married	18	NA	NA	No	0	11	0.714285714	44.6938879	4.65	7	5	0.375	0.125	8.124038405	0.9375	0	0.875	0	0.75	1	0.375	0	0	0	0	9.33414245	9.33414245	1	0	0	No	0	No
31	Male	Married	16	NA	NA	No	0	5	0.8	64.6090255	1.777777778	4	3.2	0.6	0.2	5.431390246	0.96	0	0.6	0.4	0.8	0	1	0	0	0	0	10.09765878	10.09765878	1	0	0	No	0	No
40	Female	Married	16	NA	NA	No	0	14	0.955555556	35.61452686	3.078947368	9	8.6	0.3	0.2	11.01514109	0.36	0	0.3	0.4	0.6	1	0.2	0	0	0	2.09703585	12.21156455	10.1145287	0	0	1	No	0	Yes
50	Male	Married	16	NA	NA	No	0	11	0.535714286	41.33333333	4.285714286	5	3.75	0.5	0.25	15.99497689	1	0	0.875	0.125	0.875	0	0.375	0	0	0	0	8.923723943	8.923723943	1	0	0	No	0	No
33	Female	Not married	18	NA	NA	No	0	9	0.9	59.3877551	2.4	4	3.6	0.6	0.4	18.94201679	0.64	0	0.4	0.2	0	0	0	0	0	0	1.264126727	10.84242829	9.578301558	0	0	0	No	0	No
34	Female	Married	18	NA	NA	No	NA	26	0.688888889	35.0926953	5.766666667	9	6.2	0.3	0.3	10.40779622	0.96	0	0.7	0	0.1	1	0.2	0	0	0	1.264126727	10.38456904	9.12044231	0	0	0	No	0	No
52	Female	Married	18	NA	NA	No	0	8	0.607142857	40.70599662	4.866666667	7	4.25	0.375	0.25	11.45176219	1	0	0.75	0	0.25	0	0	0	0	0	1.264126727	9.191728445	7.927601718	0	0	0	No	0	No
39	Female	Married	18	NA	NA	No	3	7	0.533333333	53.14254712	3.8125	4	2.666666667	0.5	0.333333333	13.25770216	0.555555556	0.533333333	0.5	0	0.166666667	0.166666667	0.5	0	0	0	1.264126727	10.35384162	9.089714892	0	0	0	No	0	No
26	Female	Not married	16	NA	NA	No	0	6	0.9	57.13992063	2.8	4	3.6	0.8	0.4	18.29480801	0.96	0.576	0.4	0.4	0.2	0	0.6	0	0	0	NA	NA	NA	0	0	0	No	0	No
34	Female	Not married	16	NA	NA	No	0	11	0.688888889	35.59971764	5.4375	9	6.2	0.363636364	0.181818182	15.6875747	1	0	0.818181818	0.545454545	0.454545455	0	0.181818182	0	0	0	1.264126727	11.86347134	10.59934461	0	0	0	No	0	No
36	Female	Married	18	NA	NA	No	1	9	0.607142857	42.98058264	4.642857143	7	4.25	0.375	0.5	10.74958471	0.9375	0	0.625	0.5	0.375	0	0.75	0	0	0	1.264126727	12.52945158	11.26532485	0	0	0	No	0	No
29	Female	Married	16	NA	NA	No	0	23	1	39.64334705	1	8	8	0.333333333	0.333333333	9.886859967	0.888888889	0	0.444444444	0	0.333333333	0	0.111111111	0	0	0	1.264126727	12.26080459	10.99667786	0	0	0	No	0	No
29	Female	Married	15	NA	NA	No	0	6	0.533333333	49.30721355	3.909090909	5	2.666666667	0.333333333	0.333333333	13.14534138	0.888888889	0	0.666666667	0.5	0.333333333	0	0.166666667	0	0	0	1.264126727	10.28740595	9.023279225	0	1	0	No	0	No
33	Female	Married	16	NA	NA	No	0	6	0.733333333	57.77637671	2.3	5	3.666666667	0.833333333	0.333333333	3.847076812	0.555555556	0.333333333	0.333333333	0	0.166666667	0	0	0	0	0	1.264126727	11.18507172	9.92094499	0	0	0	No	0	No
45	Female	Married	18	NA	NA	No	0	4	0.666666667	69.48702444	2.333333333	3	2	0.5	0.25	11.67618659	1	0	0.75	0	0.25	1	0.25	0	0	0	1.264126727	11.283826	10.01969927	0	0	0	No	0	No
34	Female	Married	16	NA	NA	No	0	1	NA	100	1	0	0	1	1	NA	0	0	1	0	1	0	0	0	0	0	1.264126727	9.304311812	8.040185085	0	0	0	No	0	No
26	Female	Married	16	NA	NA	No	3	10	0.888888889	35.42609291	4.105263158	9	8	0.5	0.8	16.59986613	0.96	0	0.4	0.2	0.1	0.1	0	0	0	0	1.264126727	11.5011848	10.23705807	0	0	1	No	0	Yes
37	Female	Not married	18	NA	NA	No	0	20	0.277777778	30.81924515	7.25	6	2.222222222	0.222222222	0.555555556	12.57422408	0.4375	0.237037037	0.888888889	0.111111111	0.111111111	0.111111111	0	0	0	0	2.09703585	11.34568666	9.248650806	0	0	0	No	0	No
33	Female	Married	18	NA	NA	No	0	8	0.571428571	49.20752984	4.227272727	6	3.428571429	0.428571429	0.428571429	15.88949938	0.979591837	0.293877551	0.857142857	0.285714286	0.714285714	0	0.714285714	0	0.142857143	0	1.264126727	10.44098596	9.176859233	0	1	1	No	0	Yes
50	Male	Married	18	NA	NA	No	0	6	0.8	60.36979645	1.875	5	4	0.833333333	0.5	16.73817991	1	0	0.833333333	0	0.333333333	0	0.333333333	0	0	0	0.832909123	11.09473669	10.26182757	1	0	0	No	0	No
24	Female	Married	16	NA	NA	No	NA	8	1	52.73469388	2.5	5	5	0.833333333	0.666666667	15.37096831	1	0	0.5	0	0.166666667	0	0.5	0	0	0	0	8.270408558	8.270408558	0	0	0	No	0	No
43	Female	Married	18	40	40	No	0	5	0.6	50.89163237	3.555555556	4	2.4	0.4	0.4	14.92648653	0.64	0	0.6	0.4	0.4	0	0	0	0	0	1.264126727	11.04340931	9.779282584	0	0	0	Yes	1	No
41	Male	Married	16	NA	NA	No	2	4	1	76.5625	1	3	3	1	0.5	12.5	0	0	0.25	0	0.75	0	0.25	0	0	0	0	9.785749772	9.785749772	1	0	0	No	0	No
26	Female	Not married	16	NA	NA	No	0	11	0.861111111	39.16438287	4.178571429	8	6.888888889	0.333333333	0.444444444	15.22424966	0.691358025	0.237037037	0.777777778	0.444444444	0.333333333	0	0.222222222	0	0	0.222222222	1.264126727	11.24597961	9.98185288	0	0	0	No	0	No
52	Female	Not married	16	NA	NA	No	0	19	0.714285714	45.85308564	3.961538462	6	4.285714286	0.428571429	0.428571429	12.49571355	0.489795918	0	0.571428571	0	0.571428571	0	0.428571429	0	0	0	1.264126727	11.61126529	10.34713856	0	0	0	No	0	No
36	Female	Married	18	NA	NA	No	1	11	0.666666667	35.43488959	5.466666667	8	6	0.454545455	0.181818182	13.31874202	1	0.216	0.636363636	0.272727273	0.454545455	0	0.181818182	0	0	0	1.264126727	10.46787039	9.203743663	0	0	0	No	0	No
37	Female	Married	16	NA	NA	No	11	11	0.577777778	38.57894982	4.722222222	9	5.2	0.3	0.1	11.34509194	0.84	0.768	0.9	0.6	0.2	0	0.1	0	0	0.1	2.09703585	11.18289838	9.085862528	0	0	0	No	0	No
40	Female	Not married	16	NA	NA	Yes	0	9	0.555555556	35.12283724	5.84375	7	4.444444444	0.333333333	0.333333333	12.98075499	0.987654321	0	1	0.222222222	0.333333333	0.111111111	0	0	0	0	1.264126727	10.67614331	9.412016579	0	0	1	No	0	Yes
40	Female	Married	18	NA	NA	No	1	6	1	54.96765428	1.954545455	5	5	0.666666667	0.833333333	14.10555446	0.888888889	0	0.333333333	0	0.333333333	0	0.666666667	0	0	0	2.09703585	11.73782091	9.640785055	0	0	1	No	0	Yes
32	Female	Married	18	NA	NA	No	1	6	1	57.28943759	2.555555556	4	4	0.6	0.4	12.94217911	0.64	0	0.8	0.2	0.2	0.4	0.2	0.2	0	0	2.09703585	11.75881533	9.66177948	0	0	1	No	0	Yes
36	Female	Not married	18	NA	NA	Yes	0	7	0.333333333	34.26859504	5.454545455	3	2	0.285714286	0.428571429	9.529403119	0.489795918	0.293877551	0.428571429	0.571428571	0.142857143	0	0.285714286	0	0	0	2.09703585	10.99959415	8.902558302	0	0	0	No	0	No
40	Female	Married	18	NA	NA	No	0	4	1	75.97530864	2	3	3	1	0.5	14.30617582	1	0	0.75	0	0.25	0	0.75	0	0	0	1.264126727	10.98385735	9.719730618	0	0	1	No	0	Yes
37	Female	Married	18	NA	NA	No	0	6	0.933333333	52.27989663	2.666666667	5	4.666666667	0.666666667	0.5	13.09070917	0.888888889	0.333333333	0.666666667	0.166666667	0.166666667	0	0.333333333	0	0	0	2.09703585	11.89861874	9.801582892	0	0	0	No	0	No
35	Female	Not married	18	NA	NA	No	0	15	0.611111111	38.48631154	5.461538462	8	4.888888889	0.444444444	0.222222222	10.54092553	0.888888889	0	0.777777778	0.111111111	0.111111111	0	0.222222222	0	0	0	1.264126727	12.12684795	10.86272123	0	0	0	No	0	No
40	Female	Married	18	NA	NA	No	NA	7	0.428571429	43.60222222	5.15	5	2.571428571	0.285714286	0.285714286	7.515064236	0.979591837	0.293877551	0.857142857	0.714285714	0.428571429	0	0.285714286	0	0	0	2.433508087	12.12712716	9.693619069	0	0	0	No	0	No
35	Female	Not married	18	NA	NA	No	NA	7	1	45.35484379	3.428571429	6	6	0.571428571	0.428571429	16.05644804	0.979591837	0.293877551	0.714285714	0.142857143	0.714285714	1	0.428571429	0	0.142857143	0.142857143	NA	NA	NA	0	0	0	No	0	No
42	Female	Not married	16	NA	NA	No	NA	13	0.583333333	35.7855733	5.444444444	8	4.666666667	0.333333333	1	3.940530139	0.888888889	0	0.555555556	0.222222222	0.111111111	0	0	0	0	0	NA	NA	NA	0	0	0	No	0	No
51	Male	Married	18	NA	NA	No	0	9	1	42.17100469	2.346153846	8	8	0.333333333	0.333333333	16.60153942	0.888888889	0.237037037	0.555555556	0.222222222	0.555555556	0.666666667	0	0	0	0	0.832909123	10.956159	10.12324988	1	0	1	No	0	Yes
32	Female	Married	16	NA	NA	No	1	10	0.619047619	45.40072016	4.416666667	6	3.714285714	0.428571429	0.428571429	10.7349008	0.816326531	0	0.714285714	0.571428571	0.428571429	0	0.428571429	0	0	0.142857143	NA	NA	NA	0	0	0	No	0	No
36	Female	Married	18	NA	NA	No	0	13	0.488888889	37.45859927	6	9	4.4	0.5	0.1	11.62420846	0.84	0	0.7	0.3	0.9	0	0.1	0	0	0.5	2.09703585	11.81004787	9.713012017	0	0	1	No	0	Yes
31	Female	Married	16	NA	NA	No	0	27	0.377777778	34.20828283	7.433333333	8	3.4	0.333333333	0.416666667	11.66238016	0.84	0.384	0.75	0.416666667	0.166666667	0	0.166666667	0	0	0	1.264126727	10.83286623	9.568739507	0	0	0	No	0	No
35	Female	Married	16	NA	NA	No	0	12	1	45.33607682	3.333333333	7	7	0.5	0.125	11.02513362	0.9375	0.2625	0.875	0	0.625	0.375	0.5	0	0	0.25	1.600598964	11.34895879	9.74835983	0	1	0	No	0	No
46	Female	Married	18	NA	NA	No	0	12	0.523809524	41.53800154	5	6	3.142857143	0.142857143	0.285714286	4.535573676	0.489795918	0	0.571428571	0.285714286	0.857142857	0	0	0	0	0	1.264126727	10.04425234	8.78012561	0	0	1	No	0	Yes
44	Female	Not married	16	NA	NA	No	0	5	1	56.96598639	2.8	4	4	0.4	0.6	15.07315495	0.96	0.384	0.2	0	0.6	0	0.4	0	0	0	2.09703585	11.34839966	9.251363812	0	0	0	No	0	No
34	Female	Married	18	NA	NA	No	0	10	0.527777778	35.24744843	5.941176471	8	4.222222222	0.222222222	0.222222222	10.39230485	0.888888889	0.237037037	0.444444444	0.777777778	0.111111111	0.111111111	0.222222222	0	0	0.222222222	1.264126727	11.37300378	10.10887706	0	0	0	No	0	No
39	Female	Married	16	NA	NA	No	0	7	0.666666667	41.77103128	3.571428571	5	4	0.714285714	0.285714286	14.8964681	0.979591837	0	0.714285714	0.142857143	0.428571429	0	0.142857143	0	0	0	1.264126727	10.94486328	9.680736552	0	0	0	No	0	No
33	Female	Married	18	NA	NA	No	0	4	0.666666667	65.23278061	2.5	3	2	0.75	0.5	13.37908816	1	0	0.5	0.25	0.25	0	0.25	0	0	0.25	1.264126727	9.635799683	8.371672955	0	0	0	No	0	No
44	Male	Not married	10	NA	NA	Yes	13	0	NA	NA	NA	NA	NA	NA	NA	NA	NA	NA	NA	NA	NA	NA	NA	NA	NA	NA	0.336472237	9.941662242	9.605190005	1	1	1	Yes	1	Yes
34	Female	Married	16	NA	NA	No	1	10	0.733333333	47.90560522	3.636363636	5	3.666666667	0.5	0.666666667	6.121002097	0.555555556	0	0.833333333	0.166666667	0.166666667	0.333333333	0.333333333	0	0	0.333333333	2.09703585	11.22826578	9.131229927	0	1	1	No	0	Yes
47	Female	Married	18	NA	NA	No	0	13	0.444444444	31.38750772	7.1	9	4	0.2	0.6	5.561774297	0.96	0.576	0.7	0.3	0.2	0.3	0.5	0	0.1	0	1.264126727	10.71305642	9.448929697	0	0	0	No	0	No
35	Female	Married	15	NA	NA	No	0	8	0.642857143	44.13683351	4.115384615	7	4.5	0.5	0.5	10.39831717	0.9375	0	0.75	0.75	0.5	0.125	0	0	0	0	1.264126727	11.50367369	10.23954697	0	0	0	No	0	No
34	Female	Not married	14	NA	NA	Yes	7	7	0.142857143	28.66126543	6.291666667	2	0.857142857	0.142857143	0.285714286	2.699206233	0.489795918	0.489795918	0.857142857	0.428571429	0.285714286	0.285714286	0.714285714	0	0	0.428571429	1.264126727	10.3977895	9.133662777	0	1	1	No	0	Yes
45	Male	Married	18	NA	NA	No	0	4	1	81.79012346	1.166666667	3	3	0.5	0.25	13.1497782	1	0	0.75	0	0.5	1	0.5	0	0	0	0	8.150063819	8.150063819	1	1	0	No	0	No
37	Female	Married	16	NA	NA	No	0	12	0.392857143	39.52682103	5.884615385	7	2.75	0.5	0.125	13.23415495	0.75	0	0.75	0.25	0.125	0.5	0.5	0	0	0	1.600598964	12.21921149	10.61861253	0	1	0	No	0	No
27	Female	Married	18	NA	NA	No	0	7	0.714285714	48.78912413	3.583333333	6	4.285714286	0.571428571	0.428571429	15.15475723	0.816326531	0	0.714285714	0.285714286	0.571428571	0.428571429	0.285714286	0.285714286	0.571428571	0	1.264126727	11.87774223	10.61361551	0	0	0	No	0	No
52	Female	Married	12	NA	NA	No	1	10	1	56.01851852	1	5	5	1	0.5	18.54094568	0.888888889	0	0.5	0	0.5	0.166666667	0.833333333	0	0	0	1.600598964	9.939457957	8.338858993	0	1	0	No	0	No
55	Female	Not married	14	NA	NA	No	0	7	0.952380952	49.88390565	2.333333333	6	5.714285714	0.857142857	0.428571429	18.9510648	0.979591837	0.293877551	0.571428571	0	0.142857143	0.142857143	0.857142857	0	0	0.142857143	1.264126727	11.3433413	10.07921457	0	0	0	No	0	No
38	Female	Married	16	NA	NA	No	0	3	1	86.45833333	1.25	2	2	0.666666667	0.333333333	1.154700538	0	0	0.666666667	0	0.333333333	1	0.666666667	0.333333333	0	0	1.264126727	10.36002379	9.095897064	0	0	0	No	0	No
36	Female	Not married	18	NA	NA	Yes	0	3	1	82.27777778	1.666666667	2	2	0.333333333	0.666666667	14.18919777	0.888888889	0	0.333333333	0	0.666666667	0	0.666666667	0	0	0	1.264126727	10.57723698	9.313110255	0	0	0	No	0	No
29	Male	Not married	16	NA	NA	Yes	0	9	0.428571429	41.71332908	5.041666667	4	2.571428571	0.428571429	0.428571429	13.33452376	0.979591837	0.489795918	0.857142857	0.714285714	0.571428571	0	0.142857143	0	0	0	0	10.99398146	10.99398146	1	0	0	No	0	No
28	Female	Not married	15	NA	NA	Yes	3	5	1	62.98497354	1.6	4	4	0.6	1	17.65785944	0.96	0	0	0.6	0.2	1	0.4	0	0	0.2	0	10.02824843	10.02824843	0	0	0	No	0	No
31	Female	Married	15	NA	NA	No	0	7	NA	NA	NA	NA	NA	0	0	NA	NA	NA	0	0	0	0	0	0	0	0	0	9.869594108	9.869594108	0	0	0	No	0	No
24	Male	Not married	16	NA	NA	No	NA	11	NA	NA	NA	NA	NA	0.5	0.5	15.08641773	0.84	0.648	0.7	0.3	0.3	0	0.6	0	0	0.1	0	9.031827021	9.031827021	1	0	0	No	0	No
55	Female	Not married	15	NA	NA	No	7	17	0.714285714	40.91613131	4.038461538	5	4.285714286	0.857142857	0.428571429	9.980934206	0.489795918	0	0.857142857	0.142857143	0.285714286	0.285714286	0	0	0	0.142857143	1.264126727	10.83165698	9.567530254	0	0	1	No	0	Yes
49	Female	Married	15	NA	NA	No	0	18	0.577777778	33.31431008	6.222222222	9	5.2	0.357142857	0.642857143	11.98888374	0.36	0	0.571428571	0.071428571	0.071428571	0.071428571	0.071428571	0	0	0	1.264126727	10.34694689	9.08282016	0	0	0	No	0	No
43	Female	Married	14	NA	NA	No	NA	10	1	56.01851852	1	5	5	1	0.666666667	25.65475914	1	0	0.333333333	0	0.833333333	0.166666667	0	0	0	0	2.09703585	14.03260124	11.93556539	0	0	0	No	0	No
51	Female	Married	18	NA	NA	No	1	16	0.511111111	34.94475868	6.785714286	9	4.6	0.25	0.166666667	9.780365819	0.84	0.216	0.75	0.166666667	0.333333333	0	0.166666667	0	0	0	1.264126727	10.1091215	8.844994774	0	0	1	No	0	Yes
42	Male	Married	16	NA	NA	No	0	9	0.638888889	40.25576236	5.076923077	8	5.111111111	0.333333333	0.333333333	15.95305613	0.987654321	0	0.555555556	0.111111111	0.777777778	0.111111111	0.444444444	0	0	0	0.832909123	10.59429142	9.761382296	1	0	0	No	0	No
46	Female	Married	15	NA	NA	No	5	11	1	66.05639384	1.222222222	4	4	0.8	0.4	11.90378091	0.96	0	0.4	0.2	0.2	0	0	0	0	0	1.264126727	11.77524906	10.51112233	0	0	1	No	0	Yes
46	Male	Not married	16	NA	NA	Yes	0	10	0.422222222	30.92719073	6.933333333	7	3.8	0.5	0.6	8.758487947	0.84	0	0.7	0.2	0.1	0.2	0.5	0	0.1	0.4	0	11.16237702	11.16237702	1	0	0	No	0	No
46	Male	Married	18	NA	NA	No	1	7	0.476190476	47.60113136	4.346153846	6	2.857142857	0.428571429	0.714285714	9.063269672	0.979591837	0	0.857142857	0.428571429	0.571428571	0	0.142857143	0	0	0.142857143	0	9.331673179	9.331673179	1	0	0	No	0	No
38	Male	Married	18	30	30	No	1	3	0.666666667	88.2	1.7	2	1.333333333	0.333333333	0.333333333	2.081665999	0.888888889	0	0.666666667	0	0.333333333	0	0.333333333	0	0	0	0	10.5299028	10.5299028	1	0	0	Yes	1	No
42	Female	Married	16	NA	NA	No	0	7	1	47.68502105	2.285714286	6	6	0.571428571	0.285714286	11.06689615	0.489795918	0	0.857142857	0	0.142857143	0	0	0	0	0	1.264126727	12.73759249	11.47346576	0	0	0	No	0	No
35	Male	Not married	14	NA	NA	No	0	7	0.619047619	43.5303288	4.285714286	6	3.714285714	0.428571429	0.714285714	10.88467687	0.979591837	0	0.571428571	0.285714286	0.285714286	0.428571429	0.571428571	0	0	0.714285714	0.832909123	12.68687326	11.85396414	1	1	0	No	0	No
50	Female	Married	18	27	29	No	7	23	0.711111111	34.4043223	5.28125	8	6.4	0.7	0.4	12.53107249	0.888888889	0	0.8	0	0.2	0.4	0.1	0	0	0	1.264126727	10.72115654	9.457029812	0	0	0	Yes	1	No
30	Female	Not married	16	NA	NA	Yes	0	16	0.714285714	43.81088234	4.269230769	6	4.285714286	0.428571429	0.571428571	15.29394527	0.816326531	0	0.571428571	0.714285714	0.142857143	0.142857143	0	0	0	0	1.264126727	10.6190721	9.354945368	0	1	0	No	0	No
45	Female	Married	16	NA	NA	No	2	22	NA	NA	NA	NA	NA	0.416666667	0.166666667	9.51256479	0.96	0	0.583333333	0.083333333	0.25	0	0.166666667	0	0	0	NA	NA	NA	0	0	0	No	0	No
31	Male	Married	15	NA	NA	No	2	11	NA	NA	NA	NA	NA	0.555555556	0.111111111	11.33578405	0	0	0.888888889	0.444444444	0.333333333	0.333333333	0.111111111	0	0	0	0	10.22482921	10.22482921	1	0	0	No	0	No
43	Female	Married	18	NA	NA	No	0	10	0.5	34.57334476	6.266666667	7	4	0.555555556	0.444444444	15.56259761	0.888888889	0	0.888888889	0.111111111	0.222222222	0	0	0	0	0	NA	NA	NA	0	0	1	No	0	Yes
34	Female	Not married	18	NA	NA	No	0	6	0.733333333	50.27354352	3.636363636	5	3.666666667	0.666666667	0.333333333	11.42657721	0.888888889	0	0.5	0	0.166666667	1	0.5	0	0	0	2.09703585	10.93335599	8.836320135	0	0	1	No	0	Yes
39	Female	Married	16	NA	NA	No	0	8	0.571428571	42.95400377	4.666666667	6	4	0.5	0.375	12.80624847	0.75	0	0.75	0.25	0.25	0.125	0.5	0	0	0	1.264126727	12.162356	10.89822927	0	0	0	No	0	No
33	Female	Not married	18	NA	NA	No	0	15	1	52.73469388	2.5	5	5	0.214285714	0.214285714	10.1865925	0.555555556	0	0.071428571	0.142857143	0.214285714	0	0.142857143	0	0	0	2.09703585	10.90100216	8.803966311	0	0	1	No	0	Yes
54	Female	Not married	16	NA	NA	Yes	2	3	1	92.59259259	1	2	2	0.666666667	1	11.35781669	0.888888889	0	0.666666667	0	0.333333333	0	0	0	0	0	1.264126727	10.49739198	9.233265254	0	0	0	No	0	No
33	Female	Married	14	NA	NA	No	NA	12	0.583333333	37.83830152	5.6875	8	4.666666667	0.444444444	0.444444444	17.63519209	0.987654321	0.237037037	0.777777778	0.444444444	0.333333333	0.222222222	0.333333333	0	0	0.333333333	1.264126727	10.06459755	8.800470821	0	0	0	No	0	No
32	Female	Married	18	NA	NA	No	0	9	1	46.59506214	2.857142857	6	6	0.571428571	0.428571429	13.12576528	0.489795918	0	0.857142857	0.142857143	0.571428571	0	0.142857143	0	0	0	2.09703585	12.54244436	10.44540851	0	0	1	No	0	Yes
44	Female	Married	16	NA	NA	No	0	16	0.642857143	38.55296219	4.75	7	4.5	0.625	0.25	8.635475006	0.4375	0.2625	0.875	0.125	0.125	0.125	0.625	0	0	0	2.09703585	12.65748479	10.56044894	0	0	0	No	0	No
39	Female	Married	14	NA	NA	No	3	7	1	47.81113844	2.807692308	6	6	0.571428571	0.428571429	7.480132415	0.979591837	0	0.714285714	0	0.285714286	0.857142857	0.857142857	0	0.142857143	0	1.264126727	10.03836098	8.77423425	0	0	0	No	0	No
40	Female	Married	18	NA	NA	Yes	0	25	0.8	52.53772291	3.166666667	5	4	0.166666667	0.666666667	6.772493386	0.555555556	0.333333333	0.166666667	0.5	0.5	0	0.5	0	0	0.166666667	1.264126727	11.82355355	10.55942682	0	0	0	No	0	No
32	Female	Not married	18	NA	NA	No	NA	23	1	54.99904796	2.272727273	5	5	0.833333333	0.333333333	14.1938954	1	0	0.5	0.333333333	0.666666667	0.166666667	0.333333333	0	0	0.5	1.264126727	12.54827334	11.28414661	0	0	0	No	0	No
44	Female	Married	18	NA	NA	No	0	14	0.571428571	43.33149926	4.692307692	7	4	0.375	0.25	11.5758369	0.9375	0	0.875	0.125	0.625	0.125	0.25	0	0	0	2.09703585	12.05360195	9.956566097	0	0	1	No	0	Yes
28	Female	Not married	16	NA	NA	No	1	10	0.511111111	36.09959247	6.433333333	9	4.6	0.2	0.2	10.53090689	0.96	0.504	0.6	0.8	0.3	0	0.4	0	0	0	1.264126727	11.09589564	9.831768911	0	0	0	No	0	No
28	Female	Not married	18	NA	NA	Yes	0	14	0.611111111	33.29448076	6.147058824	7	4.888888889	0.111111111	0.666666667	7.986099034	0.395061728	0	0.777777778	0.222222222	0.222222222	0	0.333333333	0	0	0	1.264126727	11.26774037	10.00361365	0	0	0	No	0	No
32	Female	Married	16	NA	NA	No	0	10	0.511111111	34.43931491	6.5625	9	4.6	0.3	0.2	10.74760955	0.96	0	0.8	0.3	0.6	0	0.9	0	0	0.8	1.264126727	12.76053631	11.49640958	0	0	0	No	0	No
24	Female	Not married	16	NA	NA	Yes	0	7	0.571428571	47.04117501	3.958333333	5	3.428571429	0.714285714	0.428571429	21.76935373	0.979591837	0	0.571428571	0.285714286	0.285714286	0.714285714	0.285714286	0	0	0.571428571	1.264126727	10.53552801	9.271401278	0	0	0	No	0	No
32	Female	Married	15	25	32	No	9	5	0.9	59.60484379	2.4	4	3.6	0.6	0.2	12.93445012	0.64	0.384	0.6	0	0.6	0.6	0.8	0.2	0.2	0	1.600598964	10.59077429	8.990175322	0	1	0	Yes	1	No
49	Male	Married	18	NA	NA	No	3	9	0.6	53.15276728	3.666666667	5	3	0.166666667	0.166666667	9.354143467	0.888888889	0	0.666666667	0.166666667	0.333333333	0	0.166666667	0	0	0	0	9.911644754	9.911644754	1	0	0	No	0	No
45	Female	Married	18	NA	NA	No	2	6	0.533333333	49.38229335	3.954545455	5	2.666666667	0.5	0.5	12.04436244	0.888888889	0	0.5	0.166666667	0.166666667	0.166666667	0.333333333	0	0	0.333333333	1.264126727	9.9477771	8.683650372	0	1	0	No	0	No
48	Male	Married	16	NA	NA	No	0	5	0.8	54.24693878	3.2	4	3.2	0.6	0.2	13.53513945	0.96	0	0.6	0	0.6	0	0	0	0	0	0	11.14928094	11.14928094	1	0	1	No	0	Yes
29	Male	Not married	18	NA	NA	Yes	0	12	0.321428571	34.55950033	6.115384615	5	2.25	0.25	0.25	14.89906517	0.9375	0.293877551	1	0.25	0.375	0	0.125	0	0	0.25	0.832909123	10.82285297	9.989943848	1	0	0	No	0	No
29	Female	Not married	16	NA	NA	No	NA	5	0.5	56.51095994	3.222222222	3	2	0.4	0.8	13.2740348	0.96	0	0.4	0.4	0.2	1	0	0	0	0	1.264126727	11.30589175	10.04176502	0	0	1	No	0	Yes
24	Female	Married	16	NA	NA	No	1	7	0.933333333	58.35764004	1.85	5	4.666666667	0.666666667	0.166666667	15.80717137	0.888888889	0	0.833333333	0.333333333	0.333333333	0	0	0	0	0	1.264126727	11.5067187	10.24259198	0	0	0	No	0	No
54	Female	Not married	18	30	30	No	9	5	0.8	65.09722222	2.5	4	3.2	0.2	0.2	11.81101181	0.64	0.384	0.6	0	0.2	0	0	0	0	0	2.09703585	12.25856232	10.16152647	0	0	1	Yes	1	Yes
30	Male	Married	16	NA	NA	No	1	11	0.955555556	35.61192008	3.944444444	9	8.6	0.454545455	0.272727273	12.17648006	1	0	0.727272727	0	0.545454545	0.090909091	0.545454545	0	0.090909091	0	0	9.342636646	9.342636646	1	1	0	No	0	No
46	Female	Married	18	NA	NA	No	1	6	0.5	60.11621315	3.357142857	4	2	0.4	0.2	7.582875444	0.96	0	0.8	0	0.2	0	0.2	0	0	0	NA	NA	NA	0	0	0	No	0	No
36	Female	Married	15	NA	NA	No	NA	13	0.888888889	36.66076804	4.1875	9	8	0.384615385	0.461538462	17.25543393	0.888888889	0	0.307692308	0.153846154	0.307692308	0.384615385	0.538461538	0	0	0.230769231	1.600598964	11.02410469	9.423505725	0	0	0	No	0	No
47	Female	Not married	18	NA	NA	No	NA	14	0.428571429	38.36668277	5.192307692	4	2.571428571	0.142857143	0.571428571	8.791229396	0.816326531	0	0.571428571	0.142857143	0.142857143	0	0	0	0	0.142857143	1.264126727	9.914182928	8.650056201	0	0	0	No	0	No
43	Female	Not married	18	NA	NA	No	1	10	0.321428571	35.09498502	6.192307692	5	2.25	0.375	0.625	17.33648094	0.4375	0	0.5	0.125	0.125	0	0.375	0	0	0.125	1.264126727	11.35730631	10.09317958	0	0	0	No	0	No
37	Male	Married	16	NA	NA	No	0	5	0.9	57.05959184	2.8	4	3.6	0.8	0.4	14.90637448	0.96	0	0.8	0	0.2	0	0.2	0	0	0.2	0	9.158637888	9.158637888	1	0	0	No	0	No
37	Female	Married	16	NA	NA	No	0	4	1	73.6421131	1.5	3	3	1	0.25	12.70170592	1	0	0.75	0	0.5	0.25	0.25	0	0	0	1.264126727	11.3097637	10.04563698	0	0	0	No	0	No
43	Female	Not married	16	NA	NA	Yes	0	18	0.928571429	42.7826823	3.4	7	6.5	0.5	0.5	14.20261545	0.9375	0	0.875	0	0.375	0	0.375	0	0	0	1.264126727	10.60365914	9.339532416	0	0	1	No	0	Yes
54	Female	Married	16	NA	NA	No	0	6	1	56.9518855	1.136363636	5	5	0.833333333	0.333333333	15.14925741	0.888888889	0	0.833333333	0	0.5	0	0.5	0	0	0	2.09703585	11.43939598	9.342360125	0	0	0	No	0	No
41	Female	Married	18	NA	NA	No	0	10	0.4	32.17592593	7.6	6	3.6	0.2	0.3	12.90305735	0.64	0.384	0.9	0.6	0.1	0	0.7	0	0	0	1.264126727	10.88683481	9.622708078	0	0	0	No	0	No
39	Male	Married	18	NA	NA	No	0	8	1	45.7080897	1.230769231	7	7	0.375	0.375	14.20198678	1	0.6375	0.625	0.375	0.5	0	0.375	0	0	0.125	0	8.887568967	8.887568967	1	0	0	No	0	No
30	Male	Married	16	NA	NA	No	0	41	0.904761905	47.13495988	2.714285714	6	5.428571429	0.428571429	0.428571429	10.99783528	0.489795918	0	0.571428571	0.285714286	0.571428571	1	0.571428571	0	0	0.428571429	0	11.31777578	11.31777578	1	0	0	No	0	No
35	Male	Married	18	NA	NA	No	0	7	0.761904762	45.40360955	3.428571429	6	4.571428571	1	0.285714286	11.59638696	0.816326531	0	0.857142857	0	0.142857143	0.285714286	0.142857143	0	0	0	0	10.22684228	10.22684228	1	0	0	No	0	No
53	Female	Married	14	NA	NA	No	NA	6	0.666666667	53.26911977	3.409090909	5	3.333333333	0.833333333	0.666666667	23.18117052	0.888888889	0	0.5	0	0.5	0.333333333	0.833333333	0.333333333	0.166666667	0	2.09703585	11.12369792	9.026662068	0	0	0	No	0	No
41	Female	Married	18	NA	NA	No	0	5	0.6	49.96666667	3.6	4	2.4	0.6	0.8	12.75931033	0.64	0	0.8	0.2	0.4	0	0.2	0	0	0	1.264126727	10.85664904	9.592522309	0	0	0	No	0	No
40	Female	Married	18	39	39	No	1	55	0.355555556	29.42763186	7.722222222	9	3.2	0.142857143	0.571428571	13.77759857	0.96	0.408	0.428571429	0.357142857	0.428571429	0.142857143	0.142857143	0	0	0	1.264126727	10.92472145	9.660594721	0	0	0	Yes	1	No
52	Female	Married	18	NA	NA	No	0	7	NA	NA	NA	NA	NA	0.142857143	0	NA	NA	NA	0	0	0.857142857	0	0.285714286	0	0	0	1.264126727	11.36445114	10.10032441	0	0	0	No	0	No
35	Female	Married	16	NA	NA	No	0	5	0.5	64.2265625	3.125	4	2	0.4	0.4	14.43260198	0.96	0	0.6	0.6	0.4	0	0.6	0	0	0	1.264126727	10.16535694	8.901230212	0	0	0	No	0	No
43	Female	Married	18	NA	NA	No	NA	24	0.722222222	38.24870961	5.178571429	8	5.777777778	0.363636364	0.454545455	8.338331834	0.888888889	0	0.636363636	0.090909091	0.545454545	0	0.090909091	0	0	0	1.264126727	11.96725305	10.70312632	0	0	0	No	0	No
50	Female	Married	18	NA	NA	No	0	16	0.866666667	52.42697885	2.666666667	5	4.333333333	0.333333333	0.666666667	3.777124126	0.555555556	0.333333333	0.5	0	0.5	0	0	0	0	0	2.09703585	11.17515433	9.078118475	0	0	1	No	0	Yes
51	Female	Married	18	NA	NA	No	1	19	0.571428571	43.6574704	4.833333333	6	3.428571429	0.285714286	0.428571429	12.97983784	0.489795918	0.293877551	0.571428571	0.142857143	0.714285714	1	0	0	0	0	1.264126727	11.64148476	10.37735804	0	0	0	No	0	No
46	Female	Not married	16	NA	NA	No	1	5	1	62.96407407	1.6	4	4	0.8	0.4	22.8582589	0.96	0	0.8	0.2	0.2	0	0.6	0	0	0	1.264126727	11.66452749	10.40040077	0	0	0	No	0	No
45	Female	Married	18	NA	NA	No	0	9	0.8	50.07716049	3.166666667	5	4	0.833333333	0.333333333	15.8492902	0.888888889	0	0.833333333	0	0.5	0.833333333	0.166666667	0	0	0	2.09703585	13.87521682	11.77818097	0	0	1	No	0	Yes
34	Female	Not married	18	NA	NA	No	2	17	0.422222222	26.23539082	7.3125	6	3.8	0.083333333	0.166666667	3.293090409	0	0	0.75	0.166666667	0.083333333	0	0	0	0	0	1.264126727	9.8890208	8.624894073	0	0	0	No	0	No
36	Male	Married	18	NA	NA	No	1	10	NA	NA	NA	NA	NA	0.5	0.6	10.87504789	0.96	0.384	0.9	0.3	0.2	0	0.4	0	0	0	0.832909123	10.18513448	9.352225358	1	0	1	No	0	Yes
NA	Male	Married	16	NA	NA	No	0	6	0.8	52.4261633	3.181818182	5	4	0.666666667	0.666666667	17.02547111	0.888888889	0	0.833333333	0.166666667	0.166666667	0	0.333333333	0	0	0	0.832909123	9.083775197	8.250866074	1	0	0	No	0	No
23	Male	Not married	16	NA	NA	No	0	12	0.785714286	40.2480824	4.615384615	6	5.5	0.375	0.5	15.15397166	0.75	0.45	0.75	0.25	0.25	0	0.625	0	0	0	0	10.95104646	10.95104646	1	0	0	No	0	No
23	Female	Not married	16	NA	NA	No	0	9	0.611111111	36.69971893	5.53125	7	4.888888889	0.333333333	0.444444444	12.36033081	0.691358025	0.414814815	0.888888889	0.333333333	0.111111111	1	0.666666667	0	0	0	1.264126727	12.483576	11.21944927	0	0	0	No	0	No
43	Female	Married	18	NA	NA	No	NA	9	1	40.83739322	1.566666667	8	8	0.222222222	0.222222222	11.63089755	0.691358025	0	0.666666667	0.444444444	0.888888889	0.111111111	0	0	0	0	NA	NA	NA	0	0	0	No	0	No
37	Female	Married	18	NA	NA	No	0	7	0.380952381	48.60330579	4.363636364	5	2.285714286	0.571428571	0.714285714	19	0.979591837	0.333333333	0.714285714	0.428571429	0.142857143	0.285714286	0.142857143	0	0	0	1.264126727	11.91097438	10.64684765	0	0	0	No	0	No
28	Female	Not married	18	NA	NA	No	3	10	0.377777778	30.31486735	7.5	6	3.4	0.4	0.3	16.68132689	0.84	0.216	0.9	0.5	0.4	0.1	0.1	0	0	0.4	2.09703585	10.95775997	8.860724115	0	1	1	No	0	Yes
28	Female	Married	18	NA	NA	No	NA	6	0.6	48.58241506	3.954545455	5	3	0.5	0.5	12.14358541	0.888888889	0.333333333	0.833333333	0.333333333	0.166666667	0	0.833333333	0	0	0	NA	NA	NA	0	0	1	No	0	Yes
32	Male	Married	16	NA	NA	No	0	6	0.866666667	53.53626543	2.333333333	5	4.333333333	0.5	0.166666667	10.52140675	1	0	0.833333333	0	0.166666667	0	0.333333333	0	0	0	0	9.897341504	9.897341504	1	0	0	No	0	No
24	Female	Married	18	NA	NA	No	0	17	0.571428571	41.53719685	4.75	7	4	0.625	0.625	21.19593964	0.979591837	0	0.625	0	0.75	0	0.625	0	0	0	1.264126727	10.79003239	9.525905658	0	0	0	No	0	No
54	Male	Not married	18	NA	NA	Yes	0	9	0.444444444	33.19956126	6.333333333	4	3.555555556	0.444444444	0.444444444	11.72722379	0	0	1	0	0	0	0.333333333	0	0	0	0	9.034291321	9.034291321	1	0	0	No	0	No
35	Female	Married	16	NA	NA	No	0	10	0.733333333	49.53334104	3.333333333	5	3.666666667	0.833333333	0.166666667	14.58423807	1	0	0.5	0	0.5	0	0.166666667	0	0	0	1.264126727	10.4499827	9.185855977	0	0	0	No	0	No
35	Female	Married	18	NA	NA	No	0	8	0.428571429	39.40657281	5.625	6	3	0.375	0.375	11.31923142	0.4375	0	0.875	0.5	0.125	0.25	0.625	0	0	0	1.264126727	11.03039954	9.766272814	0	0	0	No	0	No
46	Male	Married	15	NA	NA	No	0	15	0.944444444	39.34860074	2.617647059	8	7.555555556	0.666666667	0.222222222	22.6298721	0.987654321	0	0.444444444	0.333333333	0.555555556	0.111111111	0.333333333	0	0.111111111	0	NA	NA	NA	1	0	0	No	0	No
45	Female	Married	15	21	40	No	1	7	0.666666667	50.70765491	3.333333333	6	4	0.571428571	0.428571429	9.393513466	0.816326531	0	0.857142857	0	0.857142857	0.571428571	0.428571429	0	0	0	2.09703585	12.21328463	10.11624878	0	0	1	Yes	1	Yes
52	Female	Married	18	NA	NA	No	1	7	0.333333333	42.05950923	5.409090909	5	2	0.285714286	0.428571429	13.31486817	0.489795918	0	0.857142857	0.428571429	0.714285714	0	0.142857143	0	0	0	1.264126727	11.16985073	9.905723999	0	0	0	No	0	No
27	Male	Married	16	NA	NA	No	0	4	0.666666667	64.19954649	2.5	3	2	0.5	0.25	14.68275633	1	0	0.75	0.75	0.75	1	0.75	0	0	0	0	10.36219647	10.36219647	1	0	1	No	0	Yes
41	Male	Not married	18	NA	NA	Yes	0	9	0.333333333	31.27826657	7.266666667	5	2.666666667	0.111111111	0.333333333	5.590169944	0.987654321	0.251851852	0.666666667	0.888888889	0.777777778	0.111111111	0	0	0	0.111111111	0.832909123	10.62458939	9.791680264	1	1	0	No	0	No
34	Female	Married	18	NA	NA	No	0	6	0.7	61.11111111	2.666666667	4	2.8	0.6	0.4	15.56598856	0.96	0.384	0.6	0	0.2	0	0.2	0	0	0	2.09703585	13.53618281	11.43914696	0	0	0	No	0	No
35	Female	Not married	18	NA	NA	Yes	0	6	1	52.98752834	2.7	5	5	0.166666667	0.5	13.74045123	0	0.333333333	0.666666667	0	0.166666667	0	0.333333333	0	0	0	1.264126727	11.96916409	10.70503736	0	0	0	No	0	No
47	Female	Married	16	NA	NA	No	0	8	0.9	61.28925926	2	4	3.6	0.8	0.2	12.67675037	0.64	0	0.8	0	0.2	0	0.2	0	0	0	1.264126727	11.5964833	10.33235657	0	0	0	No	0	No
25	Female	Not married	16	NA	NA	No	0	27	0.466666667	31.26790816	7.1	9	4.2	0.333333333	0.666666667	7.51295178	0.36	0	0.666666667	0.416666667	0.166666667	0.833333333	0.25	0	0	0	1.264126727	9.681165469	8.417038742	0	0	0	No	0	No
34	Male	Married	16	29	29	No	1	8	1	43.75	4	6	6	0.428571429	1	12.20265389	0.816326531	0	0.428571429	0.142857143	0.428571429	0	0	0	0	0	0	10.45202389	10.45202389	1	0	1	Yes	1	Yes
49	Female	Married	18	NA	NA	No	0	9	0.466666667	53.85459534	4.055555556	5	2.333333333	0.5	0.333333333	12.3247718	0.555555556	0	0.666666667	0.5	0.333333333	0	0	1	0	0	1.264126727	10.07653952	8.812412797	0	0	0	No	0	No
24	Female	Not married	16	NA	NA	Yes	0	10	0.266666667	25.65292195	8.441176471	5	2.4	0.1	0.6	11.31419953	0.36	0.504	1	0.9	0.4	1	0.2	0	0	0	1.264126727	10.85802371	9.59389698	0	1	0	No	0	No
53	Male	Married	14	NA	NA	NA	1	3	0.666666667	74.47916667	1.875	2	1.333333333	0.333333333	0.333333333	13	0.888888889	0.533333333	0.666666667	0.666666667	0.333333333	0	0.333333333	0	0	0	0	8.837220571	8.837220571	1	0	0	No	0	No
30	Female	Not married	18	NA	NA	No	0	8	0.571428571	45.90627548	4.5	7	4	0.5	0.5	13.29607891	1	0.45	0.875	0.625	0.25	0	0.25	0	0	0	2.09703585	12.89064186	10.79360601	0	0	1	No	0	Yes
33	Female	Married	16	NA	NA	No	0	5	1	64	2.5	3	3	0.25	0.75	7.527726527	0.75	0	0.25	0	0.5	0	0.25	0	0	0	1.264126727	10.61777197	9.353645246	0	0	0	No	0	No
41	Female	Married	18	NA	NA	No	0	12	1	60.32908163	2.2	4	4	1	0.2	14.16686274	0.96	0	0.8	0	0.6	0.4	0.8	0	0	0	1.264126727	12.38066424	11.11653751	0	0	0	No	0	No
32	Female	Married	18	NA	NA	No	1	9	0.444444444	37.46022491	6.571428571	8	3.555555556	0.333333333	0.111111111	11.42365966	0.888888889	0	0.888888889	0.333333333	0.111111111	0.888888889	0.111111111	0	0	0	1.264126727	12.05861624	10.79448951	0	0	0	No	0	No
46	Female	Married	18	NA	NA	Yes	3	10	0.380952381	38.72299383	5.458333333	5	2.285714286	0.428571429	0.285714286	11.27576415	0	0.293877551	0.571428571	0.142857143	0.142857143	0.285714286	0.142857143	0	0	0.571428571	2.09703585	12.37919115	10.2821553	0	0	1	No	0	Yes
35	Female	Not married	16	NA	NA	Yes	0	25	0.288888889	29.01160494	7.966666667	6	2.6	0.181818182	0.272727273	10.60869664	0.64	0.384	0.727272727	0.454545455	0.545454545	0	0	0	0	0	1.264126727	12.71775827	11.45363154	0	0	0	No	0	No
36	Female	Married	18	NA	NA	No	NA	7	0.476190476	43.27256944	4.791666667	5	2.857142857	0.571428571	0.714285714	12.36931688	0.489795918	0.293877551	0.714285714	0.428571429	0.428571429	1	0.714285714	0	0.142857143	0	NA	NA	NA	0	0	0	No	0	No
42	Female	Married	16	NA	NA	No	0	8	0.642857143	39.58915694	4.884615385	7	4.5	0.125	0.125	1	0.489795918	0	0.625	0.125	0.25	0.25	0.625	0	0	0	2.09703585	12.47260054	10.37556469	0	0	1	No	0	Yes
27	Female	Married	18	NA	NA	No	0	6	0.733333333	54.15508413	2.863636364	5	3.666666667	0.833333333	0.333333333	15.2184099	0.888888889	0	0.666666667	0.333333333	0.333333333	0	0.666666667	0	0	0	1.264126727	11.42793684	10.16381011	0	0	0	No	0	No
34	Male	Married	16	NA	NA	No	1	7	1	47.07205331	2.714285714	6	6	0.714285714	0.428571429	14.7970396	0.979591837	0	0.857142857	0	0.285714286	0.142857143	0.857142857	0	0	0.428571429	0	9.449077573	9.449077573	1	0	0	No	0	No
31	Female	Married	16	NA	NA	No	NA	14	1	51.07919711	3	5	5	0.666666667	1	13.39278413	0.888888889	0	0.333333333	0.166666667	0.166666667	0	0.666666667	0	0	0	1.264126727	11.9429502	10.67882347	0	0	0	No	0	No
51	Female	Married	16	NA	NA	No	1	8	1	64.8	1	4	4	1	0.2	21.19433887	0.64	0	0.8	0	0.2	0	0.4	0	0	0	1.264126727	12.52475377	11.26062704	0	0	0	No	0	No
47	Female	Not married	16	27	27	No	9	6	0.533333333	50.03283783	4.222222222	5	2.666666667	0.333333333	0.5	8.914407814	0.555555556	0	0.833333333	0.333333333	0.666666667	0	0.166666667	0.166666667	0	0	2.09703585	12.33778071	10.24074486	0	0	1	Yes	1	Yes
32	Female	Married	15	NA	NA	No	8	22	0.619047619	42.36362877	4.692307692	5	3.714285714	0.571428571	0.428571429	16.22461387	0.816326531	0.293877551	0.571428571	0.428571429	0.571428571	0.428571429	0.428571429	0.142857143	0.285714286	0.714285714	2.09703585	10.20142669	8.104390842	0	1	1	No	0	Yes
29	Male	Married	16	NA	NA	No	0	11	0.888888889	40.3833743	3.333333333	8	7.111111111	0.888888889	0.111111111	15.38668255	0.987654321	0	0.888888889	0	0.111111111	0	0.555555556	0	0	0.111111111	0	9.949312585	9.949312585	1	0	0	No	0	No
33	Female	Married	14	NA	NA	No	0	5	1	63.66006173	1.4	4	4	0.8	0.2	10.66770828	0.96	0	0.6	0	0.2	0.4	0.6	0	0	0.2	1.264126727	11.3563143	10.09218757	0	0	0	No	0	No
36	Male	Married	16	NA	NA	No	0	9	0.571428571	42.41021311	4.464285714	7	4	0.625	0.125	12.19997073	0.9375	0.2625	0.875	0.125	0.25	0.875	0.25	0	0	0	0	10.60640987	10.60640987	1	0	0	No	0	No
31	Female	Married	16	NA	NA	No	0	12	0.964285714	45.24623902	2.625	7	6.75	0.5	0.375	8.799350625	0.75	0	0.5	0	0.125	0	0.625	0	0	0	1.264126727	11.45513953	10.19101281	0	0	0	No	0	No
28	Male	Married	16	NA	NA	No	0	5	0.9	61.24338624	2.388888889	4	3.6	0.8	0.2	18.55532269	0.96	0	0.4	0.2	0.2	0	0	0	0	0	0	9.279055048	9.279055048	1	0	0	No	0	No
40	Female	Not married	14	NA	NA	No	7	6	0.666666667	47.77777778	2.666666667	4	3.333333333	0.666666667	1	13.35290231	0.888888889	0	0.166666667	0.166666667	0.666666667	0	0.833333333	0	0	0	1.264126727	10.25392029	8.989793558	0	0	0	No	0	No
31	Male	Married	16	NA	NA	No	1	17	1	50.06701375	1.346153846	6	6	1	0.428571429	18.02643561	0.979591837	0	0.857142857	0	0.142857143	0	0.571428571	0	0	0	0	9.035539217	9.035539217	1	0	0	No	0	No
32	Female	Not married	16	NA	NA	No	0	24	0.714285714	44.14178895	4.636363636	7	5	0.25	0.375	14.12950307	0.4375	0	0.75	0.25	0.375	0	0.125	0	0	0	1.264126727	11.98758957	10.72346285	0	0	0	No	0	No
26	Female	Not married	18	NA	NA	No	0	6	0.533333333	42.33976125	4.181818182	4	2.666666667	0.166666667	0.166666667	14.83239697	1	0.533333333	0	0.666666667	0.166666667	0.166666667	0	0	0	0	1.264126727	11.42861884	10.16449211	0	0	0	No	0	No
29	Female	Not married	18	NA	NA	No	0	10	0.933333333	51.89275258	2.833333333	5	4.666666667	0.666666667	0.5	15.29378959	0.888888889	0	0.833333333	0.166666667	0.333333333	0	0.5	0	0	0	1.264126727	12.54883413	11.28470741	0	0	0	No	0	No
54	Female	Married	18	NA	NA	No	0	9	NA	NA	NA	NA	NA	0.555555556	0.666666667	15.6347192	0.691358025	0	0.666666667	0	0.444444444	0	0.222222222	0	0.333333333	0.111111111	1.264126727	12.41865648	11.15452975	0	0	0	No	0	No
50	Female	Married	16	NA	NA	No	0	6	0.733333333	52.74207205	3.666666667	5	3.666666667	0.166666667	0.333333333	1.861898673	0	0	1	0	0.666666667	0	0.166666667	0	0	0	1.264126727	10.26520034	9.001073616	0	0	0	No	0	No
49	Female	Married	18	34	41	No	9	9	0.666666667	45.91617357	3.615384615	5	4	0.428571429	0.428571429	19.24318061	0.96	0	0.285714286	0	0.142857143	0	0.142857143	0	0	0	2.09703585	11.17974698	9.082711133	0	0	1	Yes	1	Yes
38	Female	Married	18	NA	NA	No	0	7	0.761904762	42.58277415	4.142857143	6	4.571428571	0.714285714	0.857142857	15.24092236	0.816326531	0	0.857142857	0.142857143	0.428571429	0	0	0	0	0	1.264126727	10.16916259	8.905035859	0	0	0	No	0	No
40	Female	Married	18	NA	NA	No	0	4	0.5	52	3.25	3	1.5	0.5	1	10.34005158	0.75	0	0.5	0.5	0.5	0	0.25	0	0	0	1.264126727	12.07183776	10.80771103	0	0	0	No	0	No
42	Female	Married	18	NA	NA	No	2	4	0.333333333	48.50694444	3.25	2	1	0.25	1	4.434711565	0.75	0.45	0.5	0.25	0.5	0	0.5	0.25	0	0	2.09703585	11.3693308	9.272294946	0	0	1	No	0	Yes
37	Female	Not married	18	NA	NA	No	0	12	1	47.13387838	2.714285714	6	6	0.428571429	0.428571429	13.47837775	0.979591837	0	0.714285714	0.285714286	0.714285714	0	0.142857143	0	0	0	2.09703585	11.63026035	9.533224504	0	0	1	No	0	Yes
49	Female	Married	14	NA	NA	No	0	22	0.888888889	39.36659423	2	8	7.111111111	0.666666667	0.111111111	19.57677195	0.888888889	0	0.777777778	0	0.333333333	0.111111111	0.555555556	0	0	0	1.264126727	12.17330667	10.90917994	0	0	0	No	0	No
46	Female	Not married	16	NA	NA	No	0	8	0.5	40.41605253	5.535714286	7	3.5	0.5	0.375	11.09375629	0.489795918	0	0.75	0.625	0.25	1	0.75	0	0	0	1.264126727	11.30919079	10.04506407	0	1	0	No	0	No
34	Male	Married	18	NA	NA	No	0	7	0.476190476	48.11650363	4.409090909	4	2.857142857	0.285714286	0.142857143	3.10145895	0.979591837	0.293877551	0.714285714	0.571428571	0.428571429	0.571428571	0.142857143	0	0	0	0	9.659273368	9.659273368	1	0	0	No	0	No
32	Male	Married	16	NA	NA	No	0	10	1	37.48058001	3.888888889	8	8	0.555555556	0.333333333	13.88344338	0.987654321	0	0.888888889	0.222222222	0.111111111	0	0	0	0.111111111	0	0	9.211500947	9.211500947	1	0	0	No	0	No
40	Female	Married	18	31	31	No	3	11	0.694444444	36.41113817	5.558823529	8	5.555555556	0.333333333	0.111111111	10.46555196	0.691358025	0	0.555555556	0.666666667	0.444444444	0.222222222	0.666666667	0	0.111111111	0	1.264126727	12.2223641	10.95823737	0	0	0	Yes	1	No
37	Female	Married	14	NA	NA	No	NA	18	0.805555556	40.06548718	4	8	6.444444444	0.333333333	0.666666667	11.4612875	0.888888889	0	0.777777778	0.666666667	0.222222222	0	0	0	0	0	1.264126727	10.98894129	9.72481456	0	0	0	No	0	No
26	Female	Married	16	NA	NA	No	0	11	0.607142857	43.72970402	4.692307692	7	4.25	0.25	0.5	3.545621042	0.9375	0	0.75	0.5	0.25	0	0.5	0	0	0.5	1.264126727	11.06954044	9.805413716	0	0	0	No	0	No
44	Female	Married	16	32	33	No	7	16	NA	NA	NA	NA	NA	0.3	0.3	8.107609594	0.96	0	0.7	0.3	0.2	0.7	0.2	0	0	0	1.264126727	12.26495321	11.00082648	0	0	0	Yes	1	No
42	Female	Married	18	NA	NA	No	0	9	0.416666667	31.90049913	6.84375	8	3.333333333	0.333333333	0.111111111	17.87456293	0.691358025	0	0.666666667	0.333333333	0.111111111	0	0.111111111	0	0	0	1.264126727	11.18049344	9.916366708	0	0	0	No	0	No
35	Female	Married	14	NA	NA	No	0	3	1	92.59259259	1	2	2	1	0.666666667	12.09683154	0.888888889	0	0.333333333	0	0.666666667	0	0.333333333	0	0	0	1.264126727	10.44855582	9.184429087	0	0	0	No	0	No
33	Female	Married	18	NA	NA	No	0	3	0.666666667	74.11111111	2.1	2	1.333333333	0.333333333	0.333333333	4.725815626	0.888888889	0	0.333333333	0.333333333	0.333333333	0.333333333	0.333333333	0	0	0	1.600598964	11.71240526	10.11180629	0	1	0	No	0	No
29	Female	Not married	18	NA	NA	No	1	7	0.733333333	59.373308	2.642857143	5	3.666666667	0.166666667	0.166666667	11.378342	0.888888889	0.333333333	0.5	0.5	0.166666667	0	0	0.166666667	0	0	1.264126727	12.02852669	10.76439997	0	0	0	No	0	No
49	Female	Married	14	NA	NA	No	1	14	0.688888889	35.01526136	4.8	9	6.2	0.5	0.6	8.957306143	0.64	0	0.8	0.1	0.1	0.2	0.3	0	0	0.3	NA	NA	NA	0	0	1	No	0	Yes
30	Female	Not married	16	NA	NA	No	NA	7	0.333333333	38.05876951	4.909090909	2	1.666666667	0.166666667	0.5	13.46724421	0.888888889	0.333333333	0.833333333	0.666666667	0.166666667	0	0	0	0	0	1.264126727	9.548622196	8.284495468	0	0	0	No	0	No
34	Female	Married	18	NA	NA	NA	0	6	0.6	46.41820988	4	5	3	0.666666667	0.166666667	15.45315502	1	0.333333333	0.833333333	0.333333333	0.333333333	0	0	0	0	0	1.264126727	12.20571598	10.94158925	0	0	0	No	0	No
37	Female	Married	NA	NA	NA	No	NA	9	0.761904762	46.39132135	3	6	4.571428571	0.714285714	0.142857143	14.37424946	0.979591837	0	0.714285714	0	0.142857143	0	0.142857143	0	0	0	1.264126727	11.62004037	10.35591364	0	0	0	No	0	No
30	Female	Married	18	NA	NA	No	0	25	0.511111111	39.65830856	5.8	9	4.6	0.307692308	0.384615385	9.199033766	0.84	0	0.692307692	0.384615385	0.384615385	0	0.076923077	0	0	0	2.09703585	12.70674809	10.60971224	0	0	1	No	0	Yes
37	Female	Not married	18	NA	NA	No	0	5	1	61.32561728	2	4	4	1	0.6	15.95932329	0.96	0	0.6	0.2	0.2	0	0.8	0	0	0	1.264126727	11.27756145	10.01343472	0	0	0	No	0	No
29	Female	Not married	18	NA	NA	No	2	8	0.571428571	46.95939554	4.090909091	5	3.428571429	0.428571429	0.571428571	10.81445241	0.816326531	0.293877551	0.857142857	0.571428571	0.142857143	0	0.714285714	0	0	0	1.264126727	11.37764413	10.1135174	0	0	0	No	0	No
34	Female	Married	16	NA	NA	No	0	6	0.533333333	56.45842082	3.388888889	5	2.666666667	0.5	0.333333333	11.19672571	0.555555556	0	0.833333333	0.5	0.666666667	0	1	0.333333333	0	0	1.264126727	10.83024394	9.566117217	0	0	0	No	0	No
31	Male	Not married	16	NA	NA	No	2	8	1	45.92936945	3.181818182	7	7	0.25	0.125	8.99205999	0.9375	0.2625	0.625	0.875	0.25	1	1	0	0	0.5	0	11.0295812	11.0295812	1	0	0	No	0	No
25	Female	Married	16	NA	NA	No	0	7	0.571428571	42.10854164	4.571428571	6	3.428571429	0.428571429	0.285714286	10.9805022	0.979591837	0.293877551	0.714285714	0.285714286	0.142857143	0.285714286	0	0	0	0.285714286	1.264126727	11.24535028	9.981223552	0	0	0	No	0	No
33	Female	Married	18	NA	NA	NA	4	14	0.4	30.20801995	7.472222222	8	3.6	0.272727273	0.181818182	11.04334893	0.84	0.42	0.636363636	0.454545455	0.272727273	0	0.363636364	0	0	0.090909091	2.09703585	11.12537212	9.028336265	0	0	1	No	0	Yes
36	Female	Married	18	NA	NA	No	4	8	0.785714286	44.67078626	3.807692308	7	5.5	0.5	0.25	14.41167681	0.816326531	0.2625	0.75	0.125	0.25	0	0.125	0.125	0	0.125	1.264126727	11.39689187	10.13276515	0	0	0	No	0	No
39	Female	Married	18	NA	NA	No	0	10	0.476190476	36.77829349	5.125	5	2.857142857	0.285714286	0.142857143	6.156684327	0.489795918	0	0.857142857	0.571428571	0.428571429	0	0.142857143	0	0	0.142857143	1.264126727	11.08779698	9.823670255	0	0	0	No	0	No
30	Female	Married	18	NA	NA	No	1	12	0.428571429	48.88596939	4.2	5	2.571428571	0.571428571	0.428571429	13.28801823	0.816326531	0.293877551	0.571428571	0.571428571	0.142857143	0	0.285714286	0	0	0.285714286	2.09703585	12.62006742	10.52303157	0	0	1	No	0	Yes
49	Female	Not married	14	32	42	No	21	6	0.8	55.20634921	2.777777778	4	3.2	0.4	0.6	5.856620186	0.96	0	0.4	0.4	0.8	0.8	0	0.2	0.2	0.8	2.433508087	12.89899724	10.46548916	0	1	1	Yes	1	Yes
43	Male	Married	18	NA	NA	No	0	3	1	75	2	2	2	0.333333333	0.666666667	2.645751311	0.888888889	0.533333333	0.333333333	0.666666667	1	0	0.333333333	0	0	0	0	8.129552776	8.129552776	1	0	0	No	0	No
51	Female	Married	16	NA	NA	No	1	15	0.4	36.27244212	6.833333333	8	3.6	0.363636364	0.272727273	13.50061727	0.96	0	0.727272727	0.181818182	0.363636364	0	0.181818182	0	0	0.181818182	1.264126727	10.89116199	9.627035265	0	0	0	No	0	No
45	Female	Not married	18	NA	NA	Yes	0	14	0.416666667	33.92745339	6.142857143	5	3.333333333	0.333333333	0.222222222	12.13580561	0.395061728	0	0.333333333	0	0.333333333	1	0.555555556	0	0	0	1.264126727	11.89965739	10.63553067	0	0	0	No	0	No
51	Female	Married	16	NA	NA	No	NA	12	0.333333333	59.72222222	2.5	1	0.666666667	0	0.333333333	7.211102551	0	0	0.666666667	0	0.666666667	0	0	0	0	0	2.09703585	13.01675947	10.91972362	0	0	1	No	0	Yes
38	Female	Not married	16	28	28	No	2	5	0.6	53.46776406	3.333333333	4	2.4	0.6	0.2	17.01714821	0.96	0	0.8	0.4	0.2	0	0.6	0	0	0	1.264126727	13.31036809	12.04624136	0	0	0	Yes	1	No
28	Female	Not married	18	NA	NA	No	0	16	0.4	31.44014643	7.28125	7	3.6	0.363636364	0.181818182	12.59850079	0.84	0.216	0.636363636	0.363636364	0.181818182	0	0.727272727	0	0.090909091	0	2.09703585	12.06656714	9.96953129	0	0	1	No	0	Yes
40	Female	Married	18	NA	NA	No	0	9	0.714285714	43.49780408	3.7	7	5	0.5	0.125	8.880154439	0.4375	0	0.375	0.5	0.75	0	0.375	0	0.125	0	NA	NA	NA	0	0	0	No	0	No
29	Female	Not married	18	NA	NA	No	0	22	0.688888889	35.6638208	4.888888889	9	6.2	0.5	0.666666667	13.40853791	0.96	0	0.416666667	0.5	0.5	0	0.416666667	0	0	0	1.264126727	13.06684968	11.80272295	0	0	0	No	0	No
40	Female	Not married	18	NA	NA	Yes	0	7	0.714285714	45.08481262	3.923076923	5	4.285714286	0.428571429	0.714285714	16.90026768	0.979591837	0.293877551	1	0.142857143	0.142857143	0	0.142857143	0	0	0	1.264126727	10.77938544	9.515258712	0	0	0	No	0	No
28	Female	Married	16	NA	NA	No	0	12	1	62.12345679	1.8	4	4	1	0.2	16.91744662	0.96	0.384	0.6	0.2	0.2	0	0.2	0	0	0	1.264126727	10.25269376	8.988567036	0	0	0	No	0	No
55	Female	Married	18	NA	NA	No	1	7	0.476190476	43.79252094	5.083333333	6	2.857142857	0.714285714	0.142857143	9.118270513	0.979591837	0	0.857142857	0.142857143	0.428571429	0	0	0	0	0	1.264126727	12.13133837	10.86721164	0	0	0	No	0	No
26	Female	Not married	18	NA	NA	No	NA	12	0.8	48.86497629	3.818181818	5	4	0.666666667	0.5	12.36122971	0.888888889	0	0.5	0.5	0.5	0.666666667	0.666666667	0.166666667	0.166666667	0	NA	NA	NA	0	1	0	No	0	No
34	Female	Married	16	NA	NA	No	0	13	0.75	43.23155275	2.821428571	6	5.25	0.25	0.5	15.12271234	0.75	0.2625	0.625	0.125	0.125	0	0.125	0	0	0	1.264126727	11.42057334	10.15644661	0	0	0	No	0	No
33	Male	Married	18	NA	NA	No	2	6	0.733333333	52.07665711	3.409090909	5	3.666666667	0.5	0.333333333	11.40906073	0.555555556	0.333333333	0.666666667	0.166666667	0.333333333	0.333333333	0.5	0	0	0.166666667	1.264126727	9.290586521	8.026459794	1	0	0	No	0	No
45	Female	Married	18	37	37	No	1	6	0.266666667	38.33	4.95	3	1.333333333	0.5	0.666666667	13.88044188	0	0	0.833333333	0	0.166666667	0.166666667	0.333333333	0	0	0.166666667	1.264126727	11.91944461	10.65531788	0	0	0	Yes	1	No
29	Female	Married	16	NA	NA	No	1	6	0.533333333	55.1872428	3.833333333	5	2.666666667	0.5	0.333333333	13.10597828	0.888888889	0	0.5	0.333333333	0.5	0.333333333	0.5	0.166666667	0	0	1.264126727	10.95515093	9.691024205	0	0	0	No	0	No
37	Female	Married	16	NA	NA	No	3	10	0.755555556	33.15975612	6.3125	9	6.8	0.2	0.2	3.900142448	0.36	0	0.8	0.1	0.1	0	0.1	0	0	0	1.264126727	11.87761732	10.61349059	0	0	0	No	0	No
49	Female	Married	16	NA	NA	No	NA	29	0.861111111	40.79266236	3.0625	8	6.888888889	0.5	0.2	15.82719179	0.395061728	0.2625	0.5	0.1	0.5	0.3	0.8	0	0.1	0	1.264126727	11.61631508	10.35218835	0	0	0	No	0	No
31	Female	Married	18	NA	NA	No	0	8	1	45.76659022	1.576923077	7	7	0.625	0.25	19.10871155	0.9375	0.489795918	0.875	0.25	0.375	0	0.125	0	0	0	2.09703585	11.17582537	9.078789517	0	0	1	No	0	Yes
42	Female	Married	16	NA	NA	No	NA	7	0.904761905	44.99638718	3.571428571	6	5.428571429	0.857142857	0.428571429	16.14369994	0.816326531	0	0.571428571	0.142857143	0.428571429	0.142857143	0.428571429	0	0	0	2.09703585	10.8362093	8.739173447	0	0	1	No	0	Yes
38	Male	Married	18	NA	NA	No	NA	9	0.476190476	45.90880479	4.65	6	2.857142857	0.142857143	0.428571429	2.138089935	0.979591837	0	0.857142857	0	0.428571429	0	0.428571429	0.142857143	0	0	0.832909123	9.595839531	8.762930408	1	0	1	No	0	Yes
52	Male	Married	16	NA	NA	No	1	37	0.622222222	32.18483129	6	8	5.6	0.461538462	0.769230769	10.04932281	0.84	0.216	0.692307692	0	0.307692308	0	0	0	0	0	0.832909123	9.336185187	8.503276064	1	0	1	No	0	Yes
43	Female	Married	14	NA	NA	No	0	5	0.5	50.25056689	3.6	3	2	0.4	0.2	11.66190379	0.64	0	0.2	0.4	0.4	0	0.4	0	0	0	1.264126727	10.78626471	9.522137981	0	0	0	No	0	No
46	Male	Married	18	NA	NA	No	NA	7	0.333333333	36.30054012	5.416666667	4	2	0.285714286	0.428571429	2.058663459	0.816326531	0.293877551	0.571428571	0.142857143	0.142857143	0.142857143	0.428571429	0.142857143	0	0	0	11.69663448	11.69663448	1	0	0	No	0	No
28	Female	Not married	18	NA	NA	Yes	0	20	0.288888889	27.69940255	8.21875	4	2.6	0.1	0.4	14.95028799	0.395061728	0	0.8	0.5	0.3	1	0.1	0	0	0	2.09703585	12.08822487	9.991189023	0	0	1	No	0	Yes
42	Female	Not married	18	NA	NA	Yes	0	11	0.428571429	33.9816246	5.307692308	4	2.571428571	0.285714286	0.142857143	16.653328	0.979591837	0.293877551	0.714285714	0	0.142857143	0.285714286	0.285714286	0	0	0.142857143	2.09703585	11.68531329	9.588277441	0	1	1	No	0	Yes
29	Female	Not married	16	NA	NA	Yes	3	8	0.321428571	34.94553904	6.133333333	4	2.25	0.25	0.375	13.57255634	1	0	0.625	0.75	0.625	0.25	0	0	0	0.125	1.264126727	12.01814431	10.75401758	0	1	0	No	0	No
30	Female	Not married	15	NA	NA	No	NA	6	0.5	56.09445424	3.222222222	3	2	0.8	0.4	12.92284798	0.96	0	0.4	0	0	0	0.4	0	0	0	1.264126727	9.240842435	7.976715708	0	0	0	No	0	No
38	Female	Married	18	NA	NA	No	1	17	0.611111111	38.04457649	5.428571429	7	4.888888889	0.666666667	0.444444444	15.07836672	0.987654321	0	0.666666667	0.333333333	0.111111111	0.666666667	0.666666667	0.111111111	0	0	2.09703585	11.26227746	9.165241611	0	0	1	No	0	Yes
37	Female	Not married	16	NA	NA	Yes	1	17	0.666666667	45.24554184	4	4	3.333333333	0.166666667	0.166666667	10.83358974	0.888888889	0	0.833333333	0.666666667	0.333333333	0.666666667	0.333333333	0	0	0	1.264126727	11.99028846	10.72616173	0	0	0	No	0	No
53	Female	Married	18	NA	NA	No	1	5	0.6	61.55045351	2.714285714	3	2.4	0.6	0.4	22.16528818	1	0.72	0.6	0.4	0.4	0.2	0.4	0	0	0	1.264126727	11.64700303	10.3828763	0	0	0	No	0	No
27	Female	Not married	16	NA	NA	No	0	16	0.666666667	47.43158861	4.045454545	6	4	0.571428571	0.285714286	16.41572997	0.816326531	0	0.428571429	0.571428571	0.285714286	0	0.142857143	0	0	0	1.264126727	10.05898821	8.794861484	0	0	0	No	0	No
29	Male	Not married	18	NA	NA	No	0	15	0.444444444	37.19628666	6.3	9	4	0.333333333	0.133333333	13.26859282	0.888888889	0	0.6	0.2	0.066666667	0.266666667	0.266666667	0	0	0.333333333	0.832909123	10.2471467	9.414237573	1	0	1	No	0	Yes
45	Female	Married	18	21	35	No	17	7	0.571428571	49.05787037	3.55	5	3.428571429	0.428571429	0.285714286	12.80252951	0.489795918	0	0.714285714	0	0.285714286	0.142857143	0.142857143	0	0	0	2.09703585	12.9607442	10.86370835	0	0	1	Yes	1	Yes
29	Female	Not married	16	NA	NA	Yes	0	9	0.527777778	35.34301335	6.2	7	4.222222222	0.333333333	0.222222222	13.16350173	0.888888889	0.444444444	0.666666667	0.444444444	0.555555556	0	0.111111111	0	0	0	2.09703585	12.47526168	10.37822583	0	0	1	No	0	Yes
41	Male	Not married	18	NA	NA	Yes	0	10	0.777777778	36.05299833	3.666666667	7	6.222222222	0.444444444	0.666666667	14.6116392	0.987654321	0.237037037	1	0	0.777777778	0	0.444444444	0	0	0	0.832909123	10.4759318	9.643022673	1	0	1	No	0	Yes
46	Female	Married	16	40	42	No	6	6	NA	NA	NA	NA	NA	0.166666667	0.333333333	2.228601953	0.555555556	0	0	0	1	1	0.166666667	0.5	0	0	1.264126727	11.76526242	10.5011357	0	0	0	Yes	1	No
36	Female	Not married	14	NA	NA	No	0	16	0.777777778	40.14330055	4.357142857	8	6.222222222	0.333333333	0.222222222	14.83052408	0.987654321	0.237037037	0.555555556	0.111111111	0.333333333	0.222222222	0.444444444	0	0	0	2.09703585	12.90023165	10.8031958	0	0	1	No	0	Yes
50	Female	Married	18	35	41	No	6	10	0.733333333	52.06728697	3.409090909	5	3.666666667	0.666666667	0.666666667	13.48208688	1	0	0.833333333	0	0.166666667	0	0.166666667	0	0	0.166666667	1.600598964	11.8810916	10.28049264	0	0	0	Yes	1	No
40	Female	Married	18	NA	NA	No	0	16	0.642857143	41.78342703	4.785714286	7	4.5	0.375	0.625	11.69172479	0.75	0.45	0.625	0.25	0.375	0.875	0.125	0	0	0	1.264126727	10.18762053	8.923493806	0	0	0	No	0	No
44	Female	Married	16	NA	NA	No	0	15	0.6	51.02469136	4	5	3	0.666666667	0.5	7.782458909	0.888888889	0.6	0.833333333	0.166666667	0.166666667	0.166666667	0.166666667	0	0	0	2.09703585	13.39840046	11.30136461	0	0	1	No	0	Yes
30	Female	Not married	18	NA	NA	No	0	10	0.533333333	57.81	3.1	5	2.666666667	0.666666667	0.166666667	17.76138133	0.888888889	0	0.666666667	0.333333333	0.166666667	0.5	0.666666667	0	0	0.5	1.600598964	10.78157838	9.180979413	0	1	0	No	0	No
41	Male	Married	18	NA	NA	No	1	4	0.666666667	63.125	2.5	3	2	0.75	0.25	4.34932945	1	0	0.75	0	0.25	0	0	0	0	0	0.832909123	10.71772423	9.884815109	1	0	1	No	0	Yes
49	Male	Not married	16	NA	NA	No	3	12	0.75	40.61483338	4.178571429	7	5.25	0.125	0.375	5.780200194	0.9375	0	0.875	0.375	0.375	0.625	0.5	0	0	0	NA	NA	NA	1	1	1	No	0	Yes
45	Female	Married	16	35	37	No	24	6	0.6	53.46364883	3.555555556	5	3	0.666666667	0.166666667	16.46511464	0.888888889	0	0.666666667	0	0.166666667	0.166666667	0.833333333	0.166666667	0.166666667	0.666666667	1.264126727	11.61238204	10.34825531	0	0	0	Yes	1	No
30	Female	Married	15	NA	NA	No	0	13	1	39.15053903	2	8	8	0.777777778	0.333333333	12.63043063	0.987654321	0.237037037	0.555555556	0.222222222	0.555555556	0	0.777777778	0	0	0.111111111	1.264126727	12.55806248	11.29393575	0	0	0	No	0	No
46	Female	Not married	16	NA	NA	No	0	5	0.7	54.69973545	3.388888889	4	2.8	0.6	0.4	15.75753788	0.64	0	0.8	0	0.2	0.4	0.6	0	0	0	1.264126727	10.55805617	9.293929446	0	0	0	No	0	No
50	Male	Married	18	43	44	No	13	9	0.444444444	39.90369764	6.291666667	8	3.555555556	0.333333333	0.111111111	1.224744871	0.987654321	0	0.888888889	0.222222222	0.333333333	0	0.111111111	0	0	0	0	10.32419522	10.32419522	1	0	0	Yes	1	No
30	Female	Married	16	NA	NA	No	0	9	0.888888889	37.86330815	3.888888889	8	7.111111111	0.666666667	0.222222222	17.07337108	0.888888889	0	0.666666667	0.333333333	0.777777778	0.111111111	0	0	0.111111111	0	2.09703585	12.1665468	10.06951095	0	0	1	No	0	Yes
41	Female	Married	16	NA	NA	No	0	25	0.571428571	43.65567059	4.708333333	7	4	0.125	0.25	2.251983253	0.75	0	0.875	0.5	1	0.625	0.375	0	0	0	1.264126727	10.89844215	9.634315419	0	0	0	No	0	No
33	Female	Married	14	NA	NA	No	5	9	1	48.53187555	1.714285714	6	6	0.857142857	0.571428571	19.23043223	0.816326531	0	0.571428571	0	0.428571429	0.142857143	0.857142857	0	0	0	1.264126727	9.92182845	8.657701723	0	0	0	No	0	No
36	Female	Not married	18	NA	NA	Yes	0	16	0.857142857	39.50721397	4.625	7	6	0.375	0.375	11.66726189	0.4375	0	0.875	0.125	0	0	0	0	0	0	2.09703585	12.29762633	10.20059048	0	0	1	No	0	Yes
54	Male	Married	18	NA	NA	No	0	7	1	47.42116736	2.961538462	6	6	0.714285714	0.142857143	22.79202032	0.979591837	0	0.571428571	0	0.714285714	0	0	0	0	0	0.832909123	10.26013521	9.427226091	1	0	1	No	0	Yes
41	Female	Married	18	NA	NA	No	0	13	0.535714286	42.90358018	4.233333333	7	3.75	0.625	0.375	14.0890028	0.9375	0	0.75	0.25	0.125	0	0.375	0	0	0.25	1.264126727	11.81602177	10.55189505	0	0	0	No	0	No
26	Female	Not married	18	NA	NA	No	0	7	1	65.76579723	1.625	4	4	1	0.6	15.94678651	0.96	0	0.6	0	0.8	0	0.2	0	0	0	1.264126727	12.29960541	11.03547869	0	0	0	No	0	No
59	Female	Married	15	NA	NA	No	23	3	1	82.27777778	1.666666667	2	2	0.333333333	0.333333333	1.527525232	0.888888889	0	0.333333333	0	0.666666667	0	0	0	0	0	NA	NA	NA	0	0	0	No	0	No
35	Male	Married	16	NA	NA	No	0	12	0.577777778	35.45799065	5.222222222	9	5.2	0.4	0.1	14.43337182	1	0	0.7	0.5	0.7	0	0.3	0	0	0	0.832909123	12.05528358	11.22237445	1	0	1	No	0	Yes
32	Male	Not married	16	NA	NA	No	NA	7	0.428571429	43.44344801	4.666666667	4	2.571428571	0.428571429	0.714285714	6.98638131	0.979591837	0.53877551	0.571428571	0.285714286	0.571428571	0	0.285714286	0	0	0	NA	NA	NA	1	0	0	No	0	No
28	Female	Not married	18	NA	NA	Yes	0	30	0.25	29.09155161	6.846153846	3	1.75	0.125	0.5	6.453127702	0.4375	0.45	0.5	0.875	0.25	0	0.5	0	0	0	1.264126727	11.0610599	9.796933176	0	0	0	No	0	No
45	Female	Married	18	NA	NA	No	0	6	0.933333333	50.50911054	3.166666667	5	4.666666667	0.333333333	0.166666667	15.57455189	0.888888889	0.8	1	0	0.333333333	1	0.333333333	0	0	0.5	1.600598964	10.94240728	9.341808315	0	1	0	No	0	No
43	Female	Married	16	NA	NA	No	0	12	1	44.39515562	2.642857143	7	7	0.625	0.75	15.56036632	1	0	0.875	0.875	0.125	0	0.75	0	0	0	1.264126727	12.35874336	11.09461663	0	0	0	No	0	No
30	Female	Not married	18	NA	NA	No	1	15	0.533333333	32.44554657	6.5	8	4.8	0.363636364	0.090909091	12.31079021	0.64	0.408	0.818181818	0.181818182	0.272727273	0	0.181818182	0	0	0	1.264126727	10.80903386	9.54490713	0	0	0	No	0	No
47	Female	Married	16	34	34	No	7	13	0.722222222	36.85248301	5.147058824	8	5.777777778	0.444444444	0.333333333	12.72792206	0.987654321	0	0.444444444	0	0.444444444	0	0.111111111	0.111111111	0	0.111111111	1.264126727	12.09086545	10.82673872	0	0	0	Yes	1	No
45	Female	Married	16	36	36	No	1	9	1	40.25487253	2.166666667	8	8	0.555555556	0.444444444	14.74317168	0.888888889	0.237037037	0.777777778	0	0.555555556	0.222222222	0.444444444	0	0	0	1.264126727	11.85613239	10.59200566	0	0	0	Yes	1	No
49	Female	Not married	18	NA	NA	No	0	12	0.535714286	43.34253226	4.535714286	6	3.75	0.375	0.25	13.8351261	0.75	0	0.875	0.5	0.25	0.125	0.375	0.125	0	0	1.264126727	11.17480578	9.910679049	0	0	0	No	0	No
49	Female	Not married	18	NA	NA	Yes	3	6	0.666666667	43.99978741	3.833333333	4	3.333333333	0.5	0.333333333	11.51375988	0.555555556	0.533333333	0.833333333	0.166666667	0.166666667	0	0.333333333	0	0	0	1.264126727	11.49783381	10.23370708	0	0	0	No	0	No
36	Male	Married	16	NA	NA	No	0	9	0.8	56.3503485	2.944444444	5	4	0.166666667	0.333333333	1.751190072	0.555555556	0.333333333	0.666666667	0.166666667	0.166666667	0.333333333	0	0	0	0.5	0.336472237	12.03736768	11.70089544	1	1	0	No	0	No
35	Female	Married	16	NA	NA	No	0	14	0.607142857	38.75370409	5.333333333	7	4.25	0.375	0.375	11.95153905	0.979591837	0	0.875	0.375	0.125	0.125	0.5	0	0	0	2.09703585	12.97064741	10.87361156	0	0	1	No	0	Yes
32	Male	Married	16	NA	NA	No	0	8	1	42.13028067	3	7	7	0.375	0.375	17.24145751	0.9375	0	0.875	0	0.125	0.125	0.5	0	0	0	0	10.3456024	10.3456024	1	0	0	No	0	No
38	Female	Married	16	NA	NA	No	0	6	0.866666667	52.42799464	3	5	4.333333333	0.666666667	0.5	16.70229525	1	0.333333333	0.5	0	0.166666667	0	0.5	0	0	0	1.264126727	11.34712002	10.08299329	0	0	0	No	0	No
38	Female	Married	18	NA	NA	No	0	16	0.388888889	39.01770014	6.375	7	3.111111111	0.333333333	0.333333333	10.67447631	0.987654321	0	0.555555556	0.555555556	0.555555556	0.222222222	0.111111111	0	0	0.111111111	1.264126727	10.98627162	9.722144892	0	0	0	No	0	No
47	Female	Married	16	NA	NA	No	0	10	0.533333333	33.16061937	6.111111111	8	4.8	0.5	0.5	16.09036979	0.84	0	0.8	0.5	0.7	0.1	0.1	0	0	0	NA	NA	NA	0	0	1	No	0	Yes
27	Female	Married	18	NA	NA	No	0	15	0.533333333	33.66081592	6.552631579	9	4.8	0.363636364	0.181818182	13.05926661	0.84	0	0.818181818	0.727272727	0.636363636	0.545454545	0.363636364	0	0	0.454545455	NA	NA	NA	0	1	1	No	0	Yes
36	Female	Married	18	NA	NA	No	11	18	0.711111111	35.22712158	5.105263158	9	6.4	0.636363636	0.454545455	13.77154877	0.84	0	0.818181818	0	0.272727273	0	0.454545455	0	0	0	1.264126727	11.21344416	9.94931743	0	0	0	No	0	No
27	Female	Not married	14	NA	NA	No	NA	8	0.535714286	42.17015487	4.807692308	6	3.75	0.5	0.375	14.58962449	0.75	0	0	0.5	0.375	0.625	0.625	0	0	0.375	NA	NA	NA	0	0	0	No	0	No
41	Female	Not married	18	NA	NA	No	2	8	1	69.40340766	1.142857143	4	4	0.8	0.4	13.50185172	0	0	0.6	0	0.2	0.2	0	0	0	0.4	1.264126727	10.82738827	9.563261542	0	0	0	No	0	No
37	Female	Not married	18	NA	NA	No	0	14	0.533333333	44.06795225	4.545454545	4	2.666666667	0.333333333	0.5	5.741660619	0.888888889	0	0.666666667	0.333333333	0.333333333	0.833333333	0.5	0	0	0.166666667	1.264126727	10.61829841	9.354171684	0	0	0	No	0	No
42	Female	Married	14	NA	NA	No	0	4	1	73.6421131	1.5	3	3	1	1	9.604686356	1	0	0.75	0	0.25	0	0.75	0	0	0	NA	NA	NA	0	0	0	No	0	No
46	Female	Married	14	21	41	No	15	5	0.6	51.80246914	3.666666667	3	2.4	1	0.4	7.661592524	0.96	0	0.4	0.2	0.4	0.2	0.4	0	0	0	1.264126727	11.53600313	10.2718764	0	0	0	Yes	1	No
50	Female	Not married	16	NA	NA	No	1	12	NA	NA	NA	NA	NA	0.416666667	0.25	14.68521554	0.84	0.504	0.75	0.083333333	0.166666667	0	0.333333333	0	0	0	1.264126727	11.24601744	9.981890708	0	1	0	No	0	No
45	Female	Married	16	NA	NA	No	3	9	0.888888889	39.5103266	3.235294118	8	7.111111111	0.444444444	0.444444444	12.37043968	0.9375	0.237037037	0.555555556	0.111111111	0.555555556	0.777777778	0.222222222	0	0	0	1.264126727	10.86531637	9.60118964	0	0	0	No	0	No
32	Female	Married	18	NA	NA	No	0	2	1	112.5	1	1	1	1	0.5	19.09188309	0	0	0.5	0	0.5	0	0.5	0	0	0	2.09703585	12.94882102	10.85178517	0	0	1	No	0	Yes
32	Female	Married	16	25	25	No	8	9	0.527777778	37.09772565	5.964285714	8	4.222222222	0.222222222	0.111111111	4.755114206	0.888888889	0.237037037	0.888888889	0.666666667	0.111111111	0	0.111111111	0	0	0	1.264126727	11.90920857	10.64508184	0	0	0	Yes	1	No
42	Male	Not married	18	NA	NA	Yes	0	5	0.333333333	58.64197531	3.166666667	2	1	0.2	0.4	5.099019514	0.96	0	0.8	0.6	0.4	0	0.2	0.2	0	0	0	10.58755516	10.58755516	1	0	0	No	0	No
39	Female	Not married	16	NA	NA	Yes	0	15	0.333333333	44.47539683	4.75	4	1.666666667	0.333333333	0.333333333	12.56450026	0.888888889	0	1	0.5	0.666666667	0	0.166666667	0	0	0	1.264126727	10.70682197	9.442695239	0	0	0	No	0	No
35	Female	Not married	16	NA	NA	No	1	13	1	64.01789159	1.875	4	4	0.8	0.2	17.81291666	0.64	0	0.6	0	0.4	0	0.6	0	0	0	1.264126727	11.94232429	10.67819756	0	0	0	No	0	No
40	Female	Married	16	NA	NA	No	0	19	0.380952381	38.37770062	5.583333333	6	2.285714286	0.428571429	0.285714286	15.48117136	0.816326531	0	0.857142857	0.285714286	0.285714286	0	0.142857143	0	0	0	1.264126727	11.19689799	9.932771261	0	0	0	No	0	No
52	Female	Not married	15	NA	NA	No	1	5	0.9	56.79115226	2.833333333	4	3.6	0.4	0.4	11.43678276	0.96	0	0.8	0	0.6	0	0.4	0	0.2	0	NA	NA	NA	0	1	0	No	0	No
32	Female	Not married	15	NA	NA	No	NA	6	0.466666667	40.13717421	4.722222222	4	2.333333333	0.333333333	0.333333333	12.56052016	1	0	0.666666667	0.166666667	0.166666667	1	0.5	0	0	0.666666667	1.264126727	11.0762957	9.812168975	0	0	0	No	0	No
NA	Female	Married	16	NA	NA	No	2	6	1	57.27792674	1.5	5	5	0.333333333	0.333333333	11.92755912	0.888888889	0	0.666666667	0	0.666666667	0	0	0	0	0	0	8.493324471	8.493324471	0	0	0	No	0	No
44	Female	Not married	16	NA	NA	Yes	3	9	0.75	38.10640041	4.970588235	8	6	0.222222222	0.444444444	11.47581999	0.888888889	0.592592593	0.666666667	0.111111111	0.444444444	0.111111111	0.111111111	0	0	0	1.264126727	11.61068149	10.34655477	0	0	0	No	0	No
45	Female	Married	18	NA	NA	Yes	6	7	0.666666667	44.14565881	3.571428571	6	4	0	0	NA	NA	NA	0	0	0	0	0	0	0	0	NA	NA	NA	0	0	0	No	0	No
30	Female	Married	18	NA	NA	No	0	11	0.4	35.69597716	6.766666667	8	3.6	0.363636364	0.363636364	11.81571458	0.84	0	0.727272727	0.454545455	0.090909091	0	0.181818182	0.090909091	0	0	1.264126727	10.7596908	9.495564076	0	0	0	No	0	No
37	Female	Married	18	NA	NA	No	0	25	0.511111111	32.73486201	6.447368421	9	4.6	0.5	0.8	13.60718764	0.84	0	0.9	0.3	0.4	0	0	0	0	0	2.09703585	10.83725836	8.740222506	0	0	1	No	0	Yes
47	Female	Married	14	NA	NA	No	0	6	0.8	52.72197628	2.833333333	5	4	0.333333333	0.5	17.28293956	0.555555556	0.333333333	0.666666667	0.166666667	0.166666667	0.166666667	1	0	0	0	1.264126727	10.68137563	9.417248898	0	0	0	No	0	No
32	Male	Married	18	NA	NA	No	0	3	1	88.24691358	1.333333333	2	2	0.333333333	0.333333333	1.154700538	0.888888889	0	0.666666667	0	0.333333333	0	0	0	0	0	0	9.583405542	9.583405542	1	0	0	No	0	No
32	Female	Not married	16	NA	NA	No	2	9	0.464285714	40.50378041	5.230769231	6	3.25	0.625	0.125	19.0858025	1	0	0.875	0.5	0.125	0.25	0.375	0	0	0	1.264126727	12.71718868	11.45306195	0	0	0	No	0	No
44	Female	Not married	14	NA	NA	No	3	6	0.666666667	43.99978741	3.833333333	4	3.333333333	0.166666667	0.166666667	11.85608142	1	0	1	1	0.666666667	0.166666667	0.5	0.166666667	0	0	1.264126727	11.48222092	10.21809419	0	0	0	No	0	No
29	Female	Married	14	NA	NA	No	0	4	0.5	56.4654195	2.785714286	2	1.5	0.5	0.5	11.90238071	1	0	0.5	0.25	0.25	0.25	0.25	0	0	0	1.264126727	9.26638036	8.002253633	0	0	0	No	0	No
46	Male	Married	14	NA	NA	No	1	8	0.964285714	45.08410434	1.884615385	7	6.75	0.25	0.25	23.94599579	1	0.525	0.625	0	0.75	0	0	0	0	0.25	0	11.14388889	11.14388889	1	0	0	No	0	No
38	Female	Married	14	NA	NA	No	0	11	0.523809524	43.00022957	4.136363636	4	3.142857143	0.714285714	0.285714286	13.48720734	0.979591837	0.53877551	0.571428571	0.285714286	0.714285714	0	0.142857143	0	0	0	1.264126727	9.086091506	7.821964779	0	0	0	No	0	No
39	Female	Married	16	NA	NA	No	0	7	0.619047619	48.74307947	3.75	6	3.714285714	0.571428571	0.142857143	20.97390669	0.979591837	0.293877551	0.571428571	0	0.571428571	0	0.142857143	0	0	0	2.09703585	10.49462131	8.397585459	0	0	1	No	0	Yes
35	Female	Married	16	NA	NA	No	0	11	0.583333333	39.72299355	4.766666667	8	4.666666667	0.444444444	0.555555556	9.799376397	0.395061728	0	0.666666667	0.333333333	0.444444444	0	0.444444444	0	0	0	1.264126727	10.46132196	9.19719523	0	0	0	No	0	No
28	Male	Married	16	NA	NA	No	4	6	0.733333333	54.91194412	3.045454545	5	3.666666667	0.666666667	0.333333333	16.12038048	0.888888889	0	0.833333333	0.166666667	0.166666667	0.333333333	0.166666667	0	0	0	0	10.47701031	10.47701031	1	1	0	No	0	No
27	Female	Married	16	NA	NA	No	3	8	0.785714286	42.83038967	4.035714286	7	5.5	0.875	0.25	17.88005673	0.9375	0	0.625	0.5	0.625	1	0.375	0	0	0.5	2.09703585	11.69608507	9.599049215	0	0	1	No	0	Yes
45	Female	Married	18	NA	NA	No	0	10	0.555555556	32.04253429	6.333333333	6	4.444444444	0.444444444	1	12.9614814	0.888888889	0	0.666666667	0	0	0	0.111111111	0	0	0	1.264126727	9.715865264	8.451738537	0	0	0	No	0	No
50	Male	Married	14	NA	NA	No	2	4	0.5	57.49886621	3.071428571	3	1.5	0.5	0.5	4.11298756	0.75	0	0.75	0	0.25	0.25	0.75	0	0	0.25	0	10.24617927	10.24617927	1	0	0	No	0	No
24	Female	Married	14	NA	NA	No	1	6	0.733333333	53.25528912	3.1	5	3.666666667	0.666666667	0.5	10.7966044	0.888888889	0	0.5	0	0.166666667	0.5	0.5	0.166666667	0	0.333333333	1.264126727	11.15045186	9.886325134	0	0	0	No	0	No
41	Female	Married	18	NA	NA	No	0	5	1	63.83950617	2	4	4	0.6	0.2	6.363961031	0.96	0	0.8	0	0.6	0.6	0.8	0	0	0	1.264126727	11.41835526	10.15422853	0	0	0	No	0	No
35	Female	Not married	16	NA	NA	No	4	16	0.666666667	45.2194674	3.954545455	5	4	0.285714286	0.285714286	13.83060788	0.979591837	0.293877551	0.714285714	0.714285714	0.714285714	0	0.285714286	0	0	0	1.600598964	10.593113	8.992514032	0	1	0	No	0	No
40	Male	Married	16	NA	NA	No	0	5	0.7	59.78346071	2.944444444	4	2.8	0.4	0.2	3.78153408	0.96	0	0.8	0	0.2	1	0.6	0	0	0	0	9.197531607	9.197531607	1	0	0	No	0	No
40	Female	Married	16	NA	NA	No	0	6	1	52.92598215	2.818181818	5	5	0.666666667	0.833333333	12.67675037	0.555555556	0	0.833333333	0	0.333333333	0	0.5	0	0	0	1.264126727	12.53874813	11.2746214	0	0	0	No	0	No
38	Female	Married	16	NA	NA	No	0	18	0.577777778	36.49341108	6.0625	8	5.2	0.454545455	0.272727273	7.089898918	0.84	0.216	0.818181818	0.363636364	0.090909091	0	0.090909091	0	0	0	1.264126727	11.16313923	9.899012504	0	0	0	No	0	No
32	Female	Married	18	NA	NA	No	0	6	1	52.70421811	2.5	5	5	0.666666667	0.666666667	13.76953158	0.888888889	0.333333333	0.166666667	0	0.166666667	0	0.333333333	0	0	0	2.09703585	12.21003904	10.11300319	0	0	1	No	0	Yes
36	Female	Not married	16	NA	NA	Yes	0	6	0.733333333	50.28140819	3.636363636	5	3.666666667	0.333333333	0.333333333	11.61751551	0.555555556	0	0.5	0.5	0.666666667	1	0.833333333	0	0	0.666666667	1.264126727	10.5384114	9.274284677	0	1	0	No	0	No
37	Female	Married	18	NA	NA	No	0	9	0.666666667	37.16272501	5.46875	8	5.333333333	0.333333333	0.333333333	12.83657968	0.395061728	0	0.666666667	0.333333333	0.444444444	0	0.444444444	0	0	0	1.264126727	11.46738076	10.20325404	0	0	0	No	0	No
35	Female	Married	16	NA	NA	No	1	8	0.857142857	41.60752374	3.966666667	7	6	0.5	0.625	12.26784415	0.9375	0	0.875	0	0.125	0	0.375	0	0	0	1.600598964	11.71285233	10.11225337	0	0	0	No	0	No
45	Female	Not married	18	NA	NA	Yes	0	8	0.523809524	40.19748716	4.857142857	5	3.142857143	0.571428571	0.857142857	10.69044968	0.816326531	0	0.428571429	0.428571429	0.428571429	0	0.285714286	0	0	0	2.433508087	13.03444889	10.6009408	0	1	1	No	0	Yes
46	Male	Not married	16	NA	NA	Yes	0	4	0.833333333	65.28344671	2.428571429	3	2.5	0.25	0.75	8.366600265	1	0.45	0.75	0	0.25	0	0.75	0.25	0	0	NA	NA	NA	1	0	0	No	0	No
29	Female	Not married	16	NA	NA	No	0	28	0.472222222	34.77459521	6.46875	6	3.777777778	0.333333333	0.333333333	12.5399362	0.888888889	0.592592593	0.777777778	0.555555556	0.333333333	0	0.222222222	0	0	0	1.264126727	13.38251904	12.11839231	0	0	0	No	0	No
33	Female	Married	14	NA	NA	No	0	7	0.666666667	51.4824256	3	6	4	0.714285714	0.428571429	20.02260627	0.816326531	0.293877551	0.428571429	0.285714286	0.714285714	0	0.142857143	0	0	0.142857143	1.264126727	9.870696787	8.60657006	0	0	0	No	0	No
41	Female	Married	18	25	36	No	7	6	1	57.49636364	1.3	5	5	0.166666667	0.333333333	13.16687764	0.555555556	0.6	0.666666667	0.666666667	0.333333333	0	0	0	0	0	1.264126727	10.15764662	8.893519892	0	1	0	Yes	1	No
49	Female	Married	15	32	32	No	3	5	0.7	61.69047619	2.722222222	4	2.8	0.6	0.2	15.68438714	0	0	0.4	0	0.4	0	0.4	0.2	0	0	1.264126727	12.22169345	10.95756672	0	0	0	Yes	1	No
29	Female	Not married	18	NA	NA	No	0	7	0.8	53.5664473	2.772727273	5	4	0.5	0.666666667	12.70301801	1	0.6	0.666666667	0.333333333	0.333333333	0	0	0	0	0	1.264126727	10.58576075	9.321634026	0	0	0	No	0	No
18	Male	Not married	15	12	13	No	1	3	1	92.59259259	1	2	2	0.666666667	0.666666667	19.13983629	0.888888889	0	0	0.333333333	1	0	0	0	0	0	1.264126727	10.58615243	9.322025703	1	0	0	Yes	1	No
47	Male	Not married	18	NA	NA	Yes	0	4	0.666666667	69.48702444	2.333333333	3	2	0	0.5	3.774917218	0.75	0	0.75	0.75	1	0	0.25	0	0	0	0	10.14568615	10.14568615	1	0	0	No	0	No
32	Female	Not married	16	NA	NA	No	4	7	1	66.0703125	1.375	4	4	0.6	0.4	17.75387282	0.96	0	0	0.4	0.6	0	0.4	0	0	0.6	1.264126727	9.69288936	8.428762633	0	0	0	No	0	No
35	Female	Married	16	NA	NA	No	1	6	0.6	53.06982198	3.222222222	5	3	0.333333333	0.166666667	12.82835401	0.888888889	0	0.833333333	0	0.5	0.5	0.333333333	0	0	0.666666667	1.264126727	11.672902	10.40877527	0	1	0	No	0	No
44	Female	Married	18	NA	NA	No	2	10	0.8	33.92100446	4.8	9	7.2	0.5	0.4	13.20942425	0.64	0	0.6	0.1	0.4	0	0.1	0	0	0	1.264126727	11.21075654	9.946629807	0	0	0	No	0	No
46	Female	Not married	18	NA	NA	No	0	10	0.571428571	36.90321624	5.5	7	4	0.375	0.5	12.68294693	0.9375	0	0.625	0	0.5	0.25	0	0	0	0	1.264126727	11.26265813	9.998531402	0	0	0	No	0	No
43	Male	Not married	15	NA	NA	No	2	14	0.619047619	43.52873803	4.285714286	6	3.714285714	0.428571429	0.571428571	16.93826325	0.816326531	0	0.571428571	0.285714286	0.714285714	0.285714286	0.428571429	0	0	0	0	9.236811932	9.236811932	1	0	0	No	0	No
45	Female	Married	15	NA	NA	No	0	7	1	54.11692401	2	5	5	0.833333333	0.333333333	14.08545349	0.888888889	0	0.833333333	0	0.166666667	0.666666667	0.833333333	0	0	0	2.09703585	11.47974342	9.382707573	0	0	1	No	0	Yes
52	Male	Married	18	NA	NA	No	3	6	0.266666667	40.92063492	4.9	4	1.333333333	0	0	NA	NA	NA	0	0	0	0	0	0	0	0	NA	NA	NA	1	0	1	No	0	Yes
34	Female	Not married	18	NA	NA	No	NA	12	0.444444444	37.47157737	5.769230769	5	3.555555556	0.416666667	0.333333333	17.3060683	0.691358025	0	0.666666667	0.25	0.083333333	0	0	0	0	0	1.264126727	10.95140914	9.687282411	0	0	0	No	0	No
29	Female	Not married	16	NA	NA	No	4	9	0.25	27.9939017	6.653846154	3	1.75	0.25	0.25	11.58817131	0.4375	0.2625	0.625	0.75	0.5	0	0.25	0	0	0	1.264126727	12.00089919	10.73677246	0	0	0	No	0	No
52	Female	Married	18	NA	NA	No	0	51	0.688888889	34.22788122	4.7	9	6.2	0.071428571	0.5	2.635231383	0.84	0	0.642857143	0	0.142857143	0.642857143	0.142857143	0	0	0	1.264126727	12.51299835	11.24887162	0	0	0	No	0	No
44	Female	Married	18	NA	NA	No	0	10	0.523809524	40.93367347	4.571428571	5	3.142857143	0.142857143	0.428571429	5.72795983	0.816326531	0	0.714285714	0	0.571428571	0	0.428571429	0	0	0	1.264126727	10.06950676	8.805380037	0	0	0	No	0	No
36	Female	Married	16	NA	NA	NA	1	13	0.622222222	33.60077667	6.029411765	9	5.6	0.3	0.4	13.02177663	0.64	0	0.8	0.7	0.9	0.9	0.2	0	0	0	2.09703585	10.75749818	8.660462333	0	0	1	No	0	Yes
26	Female	Not married	16	NA	NA	No	0	17	0.5	40.09896949	5.363636364	7	3.5	0.125	0.25	11.01622181	0.4375	0	0.625	0.875	0.25	0	0.375	0	0	0	1.264126727	11.16567794	9.901551215	0	0	0	No	0	No
39	Male	Married	18	NA	NA	No	0	9	0.464285714	34.07527282	6.125	6	3.25	0.375	0.5	8.501050355	1	0	0.5	0.375	0.25	0.5	0.375	0	0	0	0	9.074044287	9.074044287	1	0	0	No	0	No
38	Female	Married	16	NA	NA	No	4	8	0.3	36.55555556	4.4	2	1.2	0.4	0.4	9.044335244	0.64	0	0.4	0.4	0.2	0.8	0.2	0	0	0	2.09703585	11.49311159	9.39607574	0	0	1	No	0	Yes
31	Female	Married	16	NA	NA	No	0	9	0.75	37.00412496	4.59375	7	6	0.333333333	0.222222222	13.72750685	0.691358025	0	0.555555556	0.777777778	0.666666667	0.777777778	0.666666667	0	0	0	1.264126727	10.51585022	9.251723493	0	0	0	No	0	No
28	Female	Not married	18	NA	NA	No	0	18	0.761904762	48.71555319	3.65	6	4.571428571	0.285714286	0.428571429	11.39339826	0.816326531	0	0.571428571	0.428571429	0.571428571	0.428571429	0.285714286	0	0.142857143	0.285714286	1.264126727	9.417159065	8.153032338	0	0	0	No	0	No
41	Female	Married	15	NA	NA	No	7	6	1	52.35658839	2.666666667	5	5	0.5	0.166666667	15.58738806	0.96	0.333333333	0.166666667	0	0.166666667	0	1	0.166666667	0	0	2.09703585	11.32871253	9.23167668	0	NA	1	No	0	Yes
26	Female	Not married	16	NA	NA	No	1	9	0.555555556	39.12614246	5.5	7	4.444444444	0.666666667	0.444444444	20.12530193	0.987654321	0.533333333	0.888888889	0.666666667	0.111111111	0.111111111	0.555555556	0.111111111	0	0.111111111	2.09703585	10.51465726	8.417621411	0	0	1	No	0	Yes
34	Female	Married	16	NA	NA	No	0	8	0.785714286	42.97091181	4.192307692	7	5.5	0.375	0.25	13.44831376	0.75	0.2625	0.375	0.25	0.75	0	0.375	0	0	0	2.09703585	10.56192264	8.464886785	0	0	1	No	0	Yes
27	Female	Not married	18	NA	NA	No	0	10	0.714285714	38.93416366	5	7	5	0.375	0.625	17.97418784	0.75	0.7125	0.75	0.5	0.25	0.375	0.75	0	0	0	1.264126727	12.33653564	11.07240892	0	0	0	No	0	No
44	Female	Married	18	NA	NA	No	0	6	0.533333333	55.75597066	3.277777778	4	2.666666667	0.5	0	13.1605471	0	0	0.666666667	0.333333333	0.666666667	0.166666667	0.833333333	0	0	0	1.264126727	11.48234451	10.21821778	0	0	0	No	0	No
36	Female	Not married	18	NA	NA	Yes	2	9	0.416666667	30.50716354	6.555555556	7	3.333333333	0.222222222	0.333333333	8.452481555	0.691358025	0	0.333333333	0.222222222	0.555555556	1	0.444444444	0	0	0	1.264126727	10.52943713	9.265310405	0	0	0	No	0	No
36	Female	Married	18	NA	NA	No	0	10	0.428571429	46.61338337	4.636363636	6	2.571428571	0.428571429	0.285714286	10.32564999	0.489795918	0	0.571428571	0.142857143	0.428571429	0	0.428571429	0	0	0	1.264126727	11.5816068	10.31748007	0	0	0	No	0	No
50	Female	Married	16	NA	NA	No	0	19	0.422222222	33.213344	7.055555556	9	3.8	0.090909091	0.727272727	4.788875999	0.84	0	0.636363636	0.363636364	0.454545455	0	0.181818182	0	0	0	1.264126727	11.80060104	10.53647431	0	0	0	No	0	No
30	Female	Not married	15	NA	NA	No	1	16	1	54.45175315	1.833333333	5	5	0.833333333	0.833333333	19.57208897	1	0	0	0.333333333	0.333333333	0.833333333	0	0	0	0	1.264126727	11.66525464	10.40112791	0	0	0	No	0	No
29	Female	Married	18	NA	NA	No	0	9	0.571428571	45.80347844	4	6	3.428571429	0.285714286	0.285714286	12.6340432	0.979591837	0.293877551	0.142857143	0.428571429	0.285714286	0	0.142857143	0	0	0	1.264126727	9.648749817	8.38462309	0	0	0	No	0	No
48	Female	Married	18	NA	NA	No	1	10	0.266666667	29.10232328	8.235294118	6	2.4	0.3	0.1	13.50267463	0.84	0.216	0.4	0.5	0.2	0.7	0.4	0	0	0.7	2.433508087	13.00565053	10.57214244	0	0	1	No	0	Yes
41	Female	Married	18	NA	NA	No	0	5	0.6	58.09095982	3.375	4	2.4	0.4	0.4	12.54192968	0.64	0.384	0.4	0.4	0.4	0	0.6	0	0.2	0	1.264126727	10.35098931	9.086862586	0	0	0	No	0	No
41	Male	Married	18	NA	NA	No	0	7	0.571428571	46.02650812	4.681818182	6	3.428571429	0.571428571	0.142857143	15.95230988	0.979591837	0	0.857142857	0.428571429	0.285714286	0	0.285714286	0	0	0	0	10.1309629	10.1309629	1	0	0	No	0	No
46	Female	Married	14	NA	NA	No	0	4	0.666666667	72.5308642	2.166666667	3	2	0.5	0.5	2.380476143	0.75	0	0.5	0	1	0	0.25	0	0	0	1.264126727	12.34256344	11.07843672	0	0	0	No	0	No
32	Female	Married	18	NA	NA	No	0	34	0.955555556	34.84642143	3.7	9	8.6	0.692307692	0.153846154	16.39918697	1	0	0.538461538	0	0.076923077	0.538461538	0.230769231	0	0	0	2.09703585	11.09336587	8.996330015	0	0	1	No	0	Yes
34	Female	Married	16	NA	NA	No	2	10	0.444444444	31.8295573	6.441176471	7	3.555555556	0.333333333	0.555555556	4.974937186	0.395061728	0	0.444444444	0.444444444	0.111111111	0.777777778	0	0	0	0	1.264126727	11.22244217	9.958315443	0	0	0	No	0	No
51	Female	Married	14	NA	NA	No	0	5	1	65.14349947	1.722222222	4	4	1	0.4	12.61744824	0.96	0	0.4	0.2	0.2	0	0.2	0	0	0	1.264126727	10.17164217	8.907515447	0	0	0	No	0	No
32	Female	Married	18	NA	NA	No	0	13	0.377777778	32.84485309	7.34375	8	3.4	0.384615385	0.230769231	10.52035065	1	0	0.461538462	0.307692308	0.538461538	0	0.076923077	0	0	0	1.264126727	11.5051684	10.24104167	0	0	0	No	0	No
39	Female	Not married	14	NA	NA	No	0	7	0.952380952	50.91200527	2.041666667	6	5.714285714	0.428571429	0.285714286	17.53092506	0.979591837	0	0.285714286	0.428571429	0.571428571	0	0.714285714	0.142857143	0	0	2.09703585	12.09471435	9.997678497	0	0	1	No	0	Yes
41	Male	Not married	18	NA	NA	No	0	20	0.866666667	54.57164412	2	5	4.333333333	0.666666667	0.666666667	15.66843962	1	0	0.666666667	0.166666667	0.333333333	0	0.5	0	0	0	0	9.571000002	9.571000002	1	0	0	No	0	No
26	Female	Not married	18	NA	NA	Yes	0	11	0.476190476	39.72354386	5.153846154	4	2.857142857	0.285714286	0.285714286	13.86499532	0.489795918	0	0.428571429	0.714285714	0	0.714285714	0	0	0	0.142857143	1.264126727	11.74383026	10.47970354	0	0	0	No	0	No
43	Female	Married	16	NA	NA	No	NA	7	0.866666667	52.4833488	2.666666667	5	4.333333333	0.666666667	1	10.03992032	1	0	0.333333333	0	0.666666667	0	0.666666667	0	0	0	1.264126727	13.47764789	12.21352117	0	0	0	No	0	No
38	Female	Married	18	36	36	No	1	6	0.266666667	39.07465278	5.125	3	1.333333333	0.333333333	0.166666667	6.920982589	0.888888889	0	0.833333333	0.166666667	0.166666667	0	0.333333333	0	0	0	2.09703585	15.25815835	13.1611225	0	0	1	Yes	1	Yes
48	Female	Married	12	35	46	No	14	14	0.822222222	35.79601226	5.428571429	9	7.4	0.285714286	0.285714286	16.36255889	0.64	0	0.428571429	0.428571429	0.571428571	0	0.142857143	0	0.142857143	0	2.09703585	10.84340876	8.746372914	0	0	1	Yes	1	Yes
51	Female	Married	16	28	32	No	11	12	0.888888889	38.6614108	3.222222222	8	7.111111111	0.555555556	0.555555556	19.96872555	0.987654321	0.77037037	0.666666667	0	0.555555556	0.666666667	0.111111111	0	0	0	1.264126727	11.92906814	10.66494141	0	0	0	Yes	1	No
50	Female	Married	16	NA	NA	No	0	6	0.666666667	50.04453627	3.727272727	5	3.333333333	0.166666667	0.5	2.683281573	0.888888889	0	0.833333333	0.333333333	0.666666667	0	0	0	0	0	1.264126727	11.47292421	10.20879748	0	0	0	No	0	No
51	Female	Not married	16	NA	NA	No	4	7	0.571428571	49.07282472	3.727272727	6	3.428571429	0.142857143	0.285714286	11.67414726	0.489795918	0	0.857142857	0.428571429	0.285714286	0.571428571	0.714285714	0	0	0.285714286	2.09703585	13.0960077	10.99897185	0	0	1	No	0	Yes
26	Female	Not married	18	NA	NA	Yes	0	5	0.3	42.74074074	4.111111111	2	1.2	0.6	0.8	10.23718711	0.64	0.384	0.4	0.4	0	0	1	0.2	0	0	1.264126727	11.35752092	10.09339419	0	0	0	No	0	No
37	Female	Married	18	NA	NA	No	1	9	1	41.65032049	3.733333333	7	7	0.5	0.625	17.35346816	1	0.4875	0.75	0	0.5	0	0.375	0.125	0	0	1.264126727	10.96141347	9.69728674	0	0	0	No	0	No
34	Female	Married	18	NA	NA	No	0	35	0.466666667	31.79866331	6.4	8	4.2	0.333333333	0.333333333	13.28365746	0.64	0.576	0.533333333	0.133333333	0.066666667	0	0.2	0	0	0	2.09703585	11.72441319	9.627377335	0	0	1	No	0	Yes
44	Female	Married	16	NA	NA	No	1	6	0.8	55.38042037	2.409090909	5	4	0.333333333	0.5	11.02270384	0.888888889	0	0.833333333	0	0.166666667	0	0.333333333	0	0	0	2.09703585	11.31035044	9.213314587	0	0	1	No	0	Yes
41	Female	Married	16	NA	NA	No	1	6	0.2	37.21303949	5.045454545	1	1	0.333333333	0.166666667	6.623191577	0.64	0	0.833333333	0.333333333	0.333333333	0	0.166666667	0	0	0	1.264126727	9.987770692	8.723643965	0	0	0	No	0	No
27	Female	Married	16	NA	NA	No	0	27	0.833333333	35.63742425	5.222222222	8	6.666666667	0.222222222	0.333333333	5.960518247	0.987654321	0	0.444444444	0.444444444	0.333333333	1	0.222222222	0.444444444	0	0	1.264126727	10.71719803	9.453071304	0	0	0	No	0	No
31	Female	Not married	15	NA	NA	No	0	19	NA	NA	NA	NA	NA	0.2	0.2	2.408318916	0.64	0.384	0.4	0	0.1	0.2	0.1	0	0	0.1	2.09703585	12.04492837	9.947892515	0	0	1	No	0	Yes
46	Male	Not married	14	NA	NA	No	1	5	1	66.05639384	1.222222222	4	4	0.8	0.4	20.55966926	0.96	0	0	0	0.4	0	0.8	0	0	0	0.832909123	10.7454232	9.91251408	1	0	1	No	0	Yes
38	Female	Married	18	NA	NA	No	0	12	0.755555556	35.09843823	5.8	9	6.8	0.272727273	0.272727273	8.353974437	0.96	0	0.818181818	0	0.090909091	0.181818182	0.090909091	0	0	0	1.264126727	11.4060335	10.14190677	0	0	0	No	0	No
24	Female	Not married	16	NA	NA	No	0	7	1	46.00695056	3.142857143	6	6	0.714285714	0.428571429	18.95357737	0.816326531	0	0.428571429	0	0.428571429	0	0.285714286	0	0	0	2.09703585	11.45839878	9.36136293	0	0	1	No	0	Yes
53	Female	Married	14	NA	NA	No	0	9	0.80952381	51.40888889	3	6	4.857142857	0.714285714	0.142857143	18.03567893	0.979591837	0	0.571428571	0	0.428571429	0.428571429	0.285714286	0	0	0.142857143	1.264126727	10.78700688	9.522880155	0	0	0	No	0	No
42	Male	Married	15	NA	NA	No	1	4	0.5	64.2345679	2.833333333	3	1.5	0.25	0.5	3.593976442	1	0	0.5	0	0.25	0.25	0.5	0	0	0	0	10.0239427	10.0239427	1	0	0	No	0	No
34	Male	Married	18	NA	NA	No	0	4	1	76.5625	1	3	3	1	0.75	14.95270321	1	0	0.75	0	0.25	0.5	0.75	0	0	0.5	0.832909123	11.54373875	10.71082962	1	0	1	No	0	Yes
39	Female	Married	16	NA	NA	No	0	5	0.9	60.91738095	2.2	4	3.6	0.8	0.2	12.21474519	0.64	0	0.8	0	0.2	0	0.6	0	0	0	1.264126727	11.57653748	10.31241075	0	0	0	No	0	No
24	Female	Not married	16	NA	NA	No	0	26	0.533333333	49.29423656	3.5	5	2.666666667	0.666666667	0.166666667	14.62418089	0.888888889	0	0.666666667	0.333333333	0.333333333	0.166666667	0.333333333	0	0	0	2.09703585	12.27580991	10.17877406	0	0	1	No	0	Yes
50	Female	Married	16	NA	NA	No	0	15	1	47.46925769	2.428571429	6	6	1	0.428571429	12.95413153	0.979591837	0	0.428571429	0	1	0	0.571428571	0	0	0.142857143	NA	NA	NA	0	0	0	No	0	No
26	Female	Married	18	NA	NA	No	0	11	0.555555556	38.55164515	6	8	4.444444444	0.555555556	0.222222222	11.28051417	0.987654321	0	0.888888889	0.777777778	0.111111111	0	0.222222222	0	0	0	1.264126727	12.18350789	10.91938116	0	0	0	No	0	No
36	Female	Married	18	NA	NA	Yes	1	15	0.472222222	33.31192436	6.222222222	7	3.777777778	0.222222222	0.888888889	12.29611501	0.691358025	0.237037037	0.888888889	0.444444444	0.444444444	0.111111111	0.444444444	0	0	0	1.264126727	11.20635287	9.94222614	0	0	0	No	0	No
52	Female	Not married	16	NA	NA	No	0	11	0.133333333	27.52777778	5.55	2	0.666666667	0.166666667	0.5	10.50238068	0.555555556	0	1	0.166666667	0	0.333333333	0	0	0	0	2.09703585	12.69027224	10.59323639	0	0	1	No	0	Yes
53	Female	Not married	18	NA	NA	No	5	15	0.5	40.56846626	4.5	7	4	0.444444444	0.222222222	19.97776542	0.888888889	0	0.777777778	0.333333333	0.222222222	0.111111111	0.111111111	0	0	0	1.264126727	10.53786663	9.273739907	0	0	0	No	0	No
31	Female	Not married	18	NA	NA	No	0	7	0.952380952	49.20515803	2.125	6	5.714285714	0.571428571	0.571428571	16.15991513	0.979591837	0	0.285714286	0.428571429	0.714285714	0.142857143	0	0	0	0	1.264126727	10.60185867	9.337731947	0	0	0	No	0	No
32	Female	Married	18	NA	NA	No	0	12	1	52.21759259	2.666666667	5	5	0.5	0.833333333	13.08051987	0.555555556	0.733333333	0.666666667	0	0.166666667	0	0.333333333	0	0	0	2.09703585	12.54261181	10.44557596	0	0	1	No	0	Yes
26	Female	Married	14	NA	NA	No	0	4	1	72.11162016	2	3	3	1	0.25	15.45692941	1	0.45	0.75	0	0.25	0	0.75	0	0	0	1.264126727	9.624278241	8.360151514	0	0	0	No	0	No
45	Female	Married	16	NA	NA	No	0	8	1	48.29542024	1.857142857	6	6	0.857142857	0.571428571	11.78578644	0.489795918	0	0.857142857	0	0.142857143	0	0	0	0	0	2.09703585	10.67865088	8.58161503	0	0	1	No	0	Yes
30	Female	Married	18	NA	NA	No	2	12	0.392857143	41.51137271	4.916666667	5	2.75	0.5	0.375	11.04212712	0.9375	0.525	0.875	0.375	0.25	0	0.125	0	0	0.125	1.264126727	9.642566939	8.378440212	0	0	0	No	0	No
50	Female	Married	18	NA	NA	No	0	6	0.933333333	49.78898967	3.333333333	5	4.666666667	0.5	0.333333333	15.69288586	0.888888889	0	0.666666667	0.5	1	0	0	0	0	0	2.09703585	12.99067129	10.89363544	0	0	1	No	0	Yes
32	Female	Not married	14	NA	NA	No	NA	11	0.428571429	42.20268057	5.416666667	5	3	0.25	0.25	11.69783252	0.9375	0	0.75	0.25	0.25	0.125	0.625	0	0	0	1.264126727	11.82329513	10.5591684	0	0	0	No	0	No
33	Female	Married	18	NA	NA	Yes	2	8	0.523809524	40.70149012	4.857142857	6	3.142857143	0.428571429	0.571428571	15.63573441	0.816326531	0	0.571428571	0.142857143	0	0.285714286	0.142857143	0	0	0	1.264126727	12.17719434	10.91306761	0	0	0	No	0	No
35	Female	Married	12	NA	NA	No	0	3	1	82.27777778	1.666666667	2	2	1	0.333333333	3.785938897	0.888888889	0	0.666666667	0	0.333333333	0	0	0	0	0	1.264126727	11.90885721	10.64473048	0	0	0	No	0	No
30	Female	Not married	18	NA	NA	No	0	8	0.5	38.55002413	5.566666667	7	3.5	0.25	0.5	12.62013697	1	0.5625	0.75	0.625	0.125	0	0.25	0	0	0	2.09703585	11.39236249	9.295326642	0	0	1	No	0	Yes
38	Female	Married	18	NA	NA	No	0	8	0.821428571	42.38714048	3.75	7	5.75	0.5	0.25	10.87510263	0.4375	0	0.625	0	0.125	0	0.25	0	0	0.125	2.09703585	12.71606976	10.61903391	0	0	1	No	0	Yes
31	Female	Not married	16	NA	NA	Yes	0	7	1	59.34722222	2.4	4	4	0.6	0.6	17.76794867	0.96	0	1	0	0	0	1	0	0	0	1.264126727	10.5398256	9.275698876	0	0	0	No	0	No
39	Female	Not married	18	NA	NA	Yes	1	16	0.142857143	29.84878369	6.846153846	2	1	0	0.375	11.26863536	1	0.5625	0.875	0.125	0.875	0.125	0.125	0	0	0	1.264126727	11.50204271	10.23791599	0	0	0	No	0	No
39	Male	Married	18	NA	NA	No	0	3	1	75	2	2	2	0.666666667	0.333333333	19.08751774	0.888888889	0	0.666666667	0	0.333333333	0.333333333	0.333333333	0	0	0	0	11.74836155	11.74836155	1	0	0	No	0	No
29	Male	Not married	16	NA	NA	No	0	6	NA	NA	NA	NA	NA	0.333333333	0.5	18.86442861	0	0	0	0.666666667	0.333333333	1	0.333333333	0	0	0	0	10.29504535	10.29504535	1	0	0	No	0	No
47	Female	Married	12	NA	NA	No	NA	16	0.577777778	32.2520332	6.5	8	5.2	0.357142857	0.214285714	13.83594353	0.36	0	0.5	0.071428571	0	0.714285714	0.571428571	0	0	0.357142857	1.264126727	10.46877322	9.204646492	0	0	0	No	0	No
33	Female	Not married	16	NA	NA	No	1	6	0.666666667	51.18439909	3.7	5	3.333333333	0.333333333	1	13.2211951	0.888888889	0.333333333	0.5	0.166666667	0.333333333	0	0	0	0	0	NA	NA	NA	0	0	1	No	0	Yes
38	Male	Married	18	NA	NA	No	0	10	0.555555556	35.2855138	6.176470588	9	5	0.5	0.1	12.50821952	0.84	0	0.9	0.1	0.3	0	0.2	0	0	0	NA	NA	NA	1	1	1	No	0	Yes
35	Female	Married	15	NA	NA	No	1	5	0.6	55.90407986	3.0625	3	2.4	0.4	0.6	15.30359435	0.64	0	0.4	0.2	0.4	0.2	0.4	0	0	0	2.09703585	10.56815421	8.471118358	0	0	1	No	0	Yes
35	Female	Married	16	NA	NA	No	0	8	1	52.73469388	2.5	5	5	0.833333333	0.5	15.6971335	0.888888889	0	0.666666667	0	0.666666667	0.166666667	0	0	0	0	1.264126727	11.47295364	10.20882691	0	0	0	No	0	No
33	Female	Not married	16	NA	NA	Yes	0	9	NA	NA	NA	NA	NA	0.111111111	0.555555556	10.57644133	0.691358025	0.2625	0.888888889	0.777777778	1	0.222222222	0.111111111	0	0	0	NA	NA	NA	0	0	0	No	0	No
51	Female	Not married	16	NA	NA	Yes	2	15	0.733333333	34.11436675	5.473684211	9	6.6	0.5	0.4	15.60484255	0.888888889	0	0.6	0.5	0.4	0.9	0.2	0	0	0.2	1.600598964	12.78842923	11.18783027	0	1	0	No	0	No
30	Female	Not married	18	NA	NA	No	NA	20	0.583333333	37.22238957	5.40625	7	4.666666667	0.222222222	0.333333333	14.25281927	0.691358025	0	0.888888889	0.444444444	0.111111111	0	0.111111111	0	0	0	1.264126727	9.484934271	8.220807544	0	0	0	No	0	No
51	Female	Married	14	NA	NA	NA	0	54	0.857142857	48.00364657	2.142857143	6	5.142857143	0.857142857	1	13.76849406	0.979591837	0	0.857142857	0	0.285714286	0.142857143	0.714285714	0	0	0	NA	NA	NA	0	0	0	No	0	No
30	Female	Married	18	NA	NA	No	0	7	0.571428571	43.96296296	5	6	3.428571429	0.285714286	0.142857143	3.638419332	0.979591837	0	0.857142857	0.571428571	0.428571429	0.142857143	0.285714286	0	0	0.142857143	1.264126727	10.22108652	8.956959796	0	0	0	No	0	No
30	Female	Married	16	NA	NA	No	1	11	0.464285714	39.05017874	5.785714286	7	3.25	0.25	0.375	8.895223437	0.4375	0	0.75	0.5	0.25	0	0.5	0	0	0	1.264126727	11.08071554	9.816588809	0	0	0	No	0	No
39	Female	Married	16	NA	NA	No	0	16	0.464285714	39.87760245	5.066666667	6	3.25	0.375	0.5	22.75922105	0.75	0	0.75	0.125	0.25	0	0.25	0	0.125	0.25	1.264126727	10.07586202	8.811735295	0	0	0	No	0	No
27	Female	Married	16	NA	NA	No	0	13	0.722222222	36.60118173	5	8	5.777777778	0.444444444	0.111111111	17.0513929	0.691358025	0	0.333333333	0.111111111	0.111111111	0.222222222	0.333333333	0	0	0	1.264126727	10.71963413	9.455507403	0	0	0	No	0	No
38	Female	Married	16	NA	NA	No	2	5	0.9	61.4212963	2	4	3.6	0.8	0.6	11.88276062	0.64	0	0.6	0.2	0.4	1	1	0.2	0	0.6	2.09703585	12.42612199	10.32908614	0	1	1	No	0	Yes
NA	Female	Married	14	NA	NA	No	0	17	0.777777778	37.79729881	4.176470588	7	6.222222222	0.444444444	0.666666667	12.04159458	0.888888889	0	0.666666667	0.111111111	0.555555556	0	0.666666667	0.111111111	0.111111111	0	2.09703585	11.10451737	9.007481524	0	0	1	No	0	Yes
32	Female	Married	18	NA	NA	No	6	10	0.555555556	37.0133882	6	7	4.444444444	0.555555556	0.222222222	9.38083152	0.691358025	0	0.777777778	0.222222222	0.222222222	0.111111111	0	0	0	0.444444444	1.264126727	12.1885074	10.92438067	0	0	0	No	0	No
38	Female	Married	18	NA	NA	No	0	28	0.527777778	36.50340255	5.666666667	8	4.222222222	0.444444444	0.444444444	11.41027802	0.888888889	0	0.777777778	0.222222222	0.111111111	0	0.333333333	0	0	0	2.09703585	12.17158193	10.07454608	0	0	1	No	0	Yes
39	Female	Married	18	NA	NA	No	1	6	0.266666667	41.18367347	4.928571429	3	1.333333333	0.166666667	0.166666667	14.71960144	0.555555556	0	0.833333333	0.5	0.5	0	0	0	0	0	1.264126727	11.0776354	9.813508676	0	0	0	No	0	No
29	Female	Married	18	NA	NA	No	0	10	0.714285714	48.90317315	3.181818182	6	4.285714286	0.714285714	0.285714286	12.78950463	0.979591837	0	0.285714286	0	0.714285714	0.142857143	0.428571429	0	0	0.571428571	1.264126727	11.42686613	10.16273941	0	0	0	No	0	No
51	Female	Married	16	NA	NA	No	0	12	1	49.27113703	1	6	6	1	0.714285714	18.15672511	0.489795918	0	0.714285714	0	0.428571429	0	0.714285714	0.142857143	0	0	1.264126727	9.684474046	8.420347319	0	0	0	No	0	No
43	Female	Married	16	NA	NA	No	0	7	0.428571429	36.47818039	5.428571429	3	2.571428571	0.571428571	0.142857143	12.04159458	0.816326531	0	0.857142857	0	0.142857143	0	0.142857143	0	0	0	2.09703585	11.80829218	9.711256331	0	0	1	No	0	Yes
42	Female	Married	18	NA	NA	No	0	14	0.488888889	34.67379989	6.15625	8	4.4	0.307692308	0.307692308	15.21001132	0.84	0	0.615384615	0.461538462	0.461538462	0	0.461538462	0.076923077	0	0.153846154	2.09703585	13.25548355	11.1584477	0	0	1	No	0	Yes
30	Female	Married	18	NA	NA	No	0	8	0.571428571	40.11078717	5	6	3.428571429	0.285714286	0.285714286	13.17645808	0.816326531	0.685714286	0.428571429	0.285714286	0.142857143	0	0.714285714	0	0	0	NA	NA	NA	0	0	0	No	0	No
39	Female	Married	14	NA	NA	No	1	12	0.444444444	38.4360867	5.607142857	7	3.555555556	0.333333333	0.222222222	11.67023755	0.395061728	0	0.555555556	0.666666667	0.111111111	0.333333333	0.555555556	0	0	0	1.264126727	10.40065743	9.136530703	0	0	0	No	0	No
49	Male	Married	16	NA	NA	No	0	5	1	66.0964792	1.5	4	4	1	0.4	24.51938009	0.96	0	0.4	0	0.6	0	0.8	0	0	0	0	10.69594451	10.69594451	1	0	0	No	0	No
44	Female	Married	16	NA	NA	No	0	7	0.533333333	43.99663801	4.166666667	4	2.666666667	0.166666667	0.166666667	3.326659987	0.888888889	0	0.5	0.333333333	0.166666667	0.166666667	0.5	0	0	0	1.264126727	12.48361106	11.21948433	0	0	0	No	0	No
51	Female	Married	12	NA	NA	No	0	4	0.666666667	61.19791667	2.75	3	2	0.25	1	5.123475383	1	0	0.25	0	0.5	0.25	0.75	0	0	0	2.433508087	12.83902872	10.40552064	0	1	1	No	0	Yes
38	Female	Not married	18	NA	NA	No	3	5	0.1	37.5	4.5	1	0.4	0.4	0	15.29705854	0.96	0.576	1	0.4	0	0	0	0	0	0	NA	NA	NA	0	0	0	No	0	No
36	Female	Not married	18	26	26	Yes	2	7	0.095238095	20.20975057	6.714285714	2	0.571428571	0.142857143	0.285714286	10.79682493	0.816326531	0	0.857142857	0.714285714	0.285714286	0.428571429	0	0	0	0	1.264126727	10.02172847	8.757601743	0	0	0	Yes	1	No
33	Female	Married	15	NA	NA	No	3	14	0.80952381	49.46361008	3	6	4.857142857	1	0.142857143	13.87872644	0.979591837	0	0.857142857	0	0.142857143	0	0.142857143	0	0	0	1.264126727	10.92814704	9.664020313	0	0	0	No	0	No
40	Female	Married	16	NA	NA	No	0	10	0.535714286	45.11231795	4.615384615	7	3.75	0.625	0.375	12.93941928	0.75	0	0.875	0.375	0.625	0	0.5	0	0	0	1.264126727	11.03437394	9.770247213	0	0	0	No	0	No
51	Female	Not married	18	NA	NA	Yes	0	9	0.571428571	37.09534287	5.25	6	4	0.25	1	6.534250422	0.816326531	0	0.75	0	0.375	0	0	0	0	0	1.264126727	9.248574723	7.984447996	0	0	0	No	0	No
28	Female	Not married	18	23	23	No	11	12	0.866666667	35.10563482	3.4	9	7.8	0.25	0.416666667	12.61436571	0.64	0	0	0.5	0.583333333	0.833333333	0	0	0	0	2.09703585	12.99335836	10.89632251	0	0	1	Yes	1	Yes
40	Female	Not married	18	NA	NA	Yes	0	12	0.288888889	28.28412383	8.2	5	2.6	0.272727273	0.272727273	14.14056419	0.84	0	0.636363636	0.545454545	0.363636364	0	0	0	0	0	1.264126727	9.143783672	7.879656945	0	0	0	No	0	No
44	Female	Married	18	NA	NA	No	0	8	0.75	43.30274761	3.035714286	6	5.25	0.875	0.625	24.9567483	1	0	0.625	0.125	0.375	0.125	0.125	0	0	0.25	1.264126727	11.9507854	10.68665867	0	0	0	No	0	No
52	Male	Not married	16	NA	NA	Yes	NA	6	0.2	35.21579431	5.272727273	2	1	0.5	0.833333333	20.51990903	0.888888889	0.333333333	0.5	0.166666667	0.166666667	0	0.5	0	0.166666667	0	0	10.5253336	10.5253336	1	0	0	No	0	No
41	Female	Married	15	NA	NA	No	5	5	0.7	58.37673611	3.1875	4	2.8	0.2	0.4	15.77973384	0.75	0	0.8	0.2	0.6	0.4	0.4	0	0	0.6	1.600598964	12.63070239	11.03010342	0	0	0	No	0	No
41	Female	Married	16	NA	NA	No	0	7	0.619047619	43.30595938	4.285714286	6	3.714285714	0.428571429	0.428571429	13.02195948	0.979591837	0	0.714285714	0	0.428571429	0	0.428571429	0	0	0.142857143	1.264126727	11.04401943	9.779892704	0	0	0	No	0	No
37	Male	Married	18	NA	NA	No	0	12	0.80952381	42.76548866	4.285714286	6	4.857142857	0.285714286	0.571428571	5.610364558	0.489795918	0	0.857142857	0.571428571	0.857142857	0	0.142857143	0	0	0	0	10.59666298	10.59666298	1	0	0	No	0	No
26	Female	Married	18	NA	NA	No	0	6	0.666666667	49.35284196	3.954545455	5	3.333333333	0.5	0.333333333	14.67878287	1	0.333333333	0.666666667	0.166666667	0.166666667	0.166666667	0.166666667	0	0	0.166666667	2.09703585	10.14317751	8.046141655	0	0	1	No	0	Yes
25	Male	Not married	14	NA	NA	No	0	9	0.333333333	45.375	5.1	4	2	0.428571429	0.428571429	21.73651744	0.979591837	0	0.857142857	0.571428571	0.428571429	0.142857143	0	0	0	0	0	10.57201337	10.57201337	1	0	0	No	0	No
39	Female	Married	18	NA	NA	No	2	8	0.821428571	42.96066311	3.785714286	7	5.75	0.625	0.375	13.58570677	0.4375	0	0.75	0	0.5	1	0.375	0	0	0	1.264126727	11.23588867	9.971761943	0	0	0	No	0	No
30	Female	Married	18	NA	NA	No	0	28	0.476190476	42.5597482	4.958333333	5	2.857142857	0.428571429	0.571428571	15.89998503	0.489795918	0	0.857142857	0.571428571	0.285714286	0	0.428571429	0	0	0	2.433508087	13.33725591	10.90374782	0	0	1	No	0	Yes
52	Female	Married	16	NA	NA	No	0	14	0.422222222	32.43166726	6.705882353	7	3.8	0.7	0.2	17.92453316	0.84	0.216	0.9	0.4	0.4	0.2	0.2	0	0	0	2.09703585	10.7525353	8.655499452	0	0	1	No	0	Yes
46	Female	Married	18	NA	NA	No	0	11	0.678571429	38.28037018	5.125	7	4.75	0.714285714	0.571428571	9.467991188	0.9375	0.2625	0.714285714	0.285714286	0.285714286	0.142857143	0.714285714	0	0	0	NA	NA	NA	0	0	0	No	0	No
32	Female	Married	18	NA	NA	No	NA	21	NA	NA	NA	NA	NA	0.416666667	0.25	11.8302813	0.96	0.216	0.583333333	0.333333333	0.5	0.083333333	0.25	0.083333333	0	0.333333333	2.09703585	12.08833727	9.991301419	0	0	1	No	0	Yes
39	Male	Married	18	NA	NA	No	0	5	1	66.0964792	1.5	4	4	0.8	0.2	15.93737745	0.96	0	0.6	0	0.4	0	0.2	0	0	0	0.832909123	11.17952504	10.34661591	1	0	1	No	0	Yes
44	Female	Married	18	NA	NA	No	2	14	0.904761905	46.95400614	2.714285714	6	5.428571429	0.714285714	0.571428571	13.67479433	0.816326531	0	0.857142857	0	0.142857143	0	0.571428571	0	0	0.142857143	1.264126727	9.915997858	8.651871131	0	0	0	No	0	No
32	Female	Married	18	NA	NA	No	0	5	1	64.8	1	4	4	1	0.2	15.32970972	0.96	0	0.4	0.2	0.2	1	1	0	0	0	1.264126727	10.57430471	9.310177984	0	0	0	No	0	No
34	Female	Married	18	NA	NA	No	4	8	0.535714286	38.04628055	5.214285714	6	3.75	0.625	0.25	11.39470428	0.75	0.2625	0.625	0.25	0.375	1	0.5	0	0	0	1.264126727	11.83163654	10.56750982	0	1	0	No	0	No
39	Male	Married	16	NA	NA	No	0	10	0.714285714	43.85762877	3.857142857	6	4.285714286	0.714285714	0.285714286	15.14375559	0.979591837	0.293877551	0.714285714	0.142857143	0.285714286	0.142857143	1	0	0	0	0	11.37724315	11.37724315	1	0	0	No	0	No
39	Male	Married	16	NA	NA	No	1	11	0.416666667	35.56881392	6.285714286	6	3.333333333	0.111111111	0.444444444	7.143372997	0.987654321	0.414814815	0.888888889	0.777777778	0.666666667	0.333333333	0	0	0	0	NA	NA	NA	1	0	1	No	0	Yes
41	Female	Married	18	NA	NA	No	0	11	0.642857143	40.40210791	5	7	4.5	0.375	0.5	12.18239362	0.9375	0.2625	0.875	0.625	0.375	0	0	0	0	0	2.09703585	11.48046694	9.383431091	0	0	1	No	0	Yes
48	Female	Not married	16	NA	NA	NA	NA	6	0.6	52.21145062	3.5	5	3	0.5	0.166666667	13.27654574	0.888888889	0	0.833333333	0.166666667	0.166666667	0.666666667	0.666666667	0.5	0.333333333	0	1.264126727	12.31643534	11.05230861	0	0	0	No	0	No
34	Female	Not married	18	NA	NA	Yes	0	6	0.333333333	45.06293403	4.5625	3	1.666666667	0.833333333	0.333333333	15.43588892	0.888888889	0	0.5	0.333333333	0.333333333	0.166666667	0.333333333	0.5	0	0.166666667	NA	NA	NA	0	1	0	No	0	No
33	Female	Married	14	NA	NA	No	0	8	0.533333333	49.38229335	3.954545455	5	2.666666667	0.833333333	0.5	15.01221725	0.888888889	0	0.833333333	0.333333333	0.166666667	0	0.166666667	0	0	0	2.09703585	12.65555941	10.55852356	0	0	1	No	0	Yes
31	Female	Not married	16	NA	NA	No	0	7	0.619047619	41.00337501	4.714285714	5	3.714285714	0.428571429	0.428571429	10.43118037	0.979591837	0.293877551	0.285714286	0.571428571	0.285714286	0.142857143	0.714285714	0	0	0.428571429	1.264126727	10.41340592	9.149279197	0	0	0	No	0	No
32	Male	Not married	14	NA	NA	No	3	6	0.466666667	49.99314129	4.055555556	4	2.333333333	0.5	0.166666667	16.10900369	0.888888889	0.333333333	0.833333333	0.5	0.166666667	0	0.166666667	0	0	0	0	12.42380994	12.42380994	1	0	0	No	0	No
43	Female	Married	16	38	38	No	10	10	1	37.81402149	2.933333333	9	9	0.3	0.2	4.779586221	0.84	0	0.7	0.3	0.2	0	0.1	0	0	0.2	NA	NA	NA	0	NA	NA	Yes	1	NA
36	Male	Not married	14	NA	NA	No	0	7	0.4	44.20469388	4.45	3	2	0.333333333	0.166666667	14.41758186	1	0	0.833333333	0	0.166666667	0	0.666666667	0	0	0	0.336472237	9.647417944	9.310945708	1	1	0	No	0	No
28	Female	Married	15	NA	NA	No	0	8	0.642857143	41.09055927	4.633333333	6	4.5	0.375	0.25	13.77108773	0.9375	0	0.875	0.625	0.25	1	0.75	0	0	0	1.264126727	11.44266577	10.17853904	0	0	0	No	0	No
36	Female	Married	16	NA	NA	No	0	15	0.678571429	37.30709877	5.375	7	4.75	0.375	0.625	9.387491678	0.4375	0	0.75	0	0.25	0	0.25	0	0	0	1.264126727	10.49746306	9.233336331	0	0	0	No	0	No
45	Female	Married	14	NA	NA	No	0	7	0.904761905	48.43619446	2.423076923	6	5.428571429	0.285714286	0.714285714	10.7038044	0.979591837	0.587755102	0.714285714	0.428571429	0.142857143	0	0.142857143	0.142857143	0	0	1.264126727	11.41311058	10.14898385	0	0	0	No	0	No
38	Female	Married	16	19	34	No	7	0	NA	NA	NA	NA	NA	NA	NA	NA	NA	NA	NA	NA	NA	NA	NA	NA	NA	NA	1.264126727	11.43139035	10.16726362	0	0	0	Yes	1	No
31	Female	NA	18	27	27	No	3	5	1	62.24	1.8	4	4	1	0.6	12.8724512	0.96	0	0.4	0	0.6	0	0	0	0	0	1.264126727	10.9927951	9.728668371	0	0	0	Yes	1	No
42	Female	Married	18	NA	NA	No	NA	7	0.9	66.29705838	1.666666667	4	3.6	0.4	0.4	8.871302046	0.96	0	0.8	0	0.8	0.2	0.4	0	0	0.2	1.264126727	9.432145461	8.168018734	0	0	0	No	0	No
22	Female	Not married	15	NA	NA	No	0	6	0.733333333	48.91975309	3.5	5	3.666666667	0.5	0.833333333	12.4686273	0.888888889	0	0.166666667	0.166666667	0.5	0.166666667	0.333333333	0	0	0	NA	NA	NA	0	0	0	No	0	No
31	Female	Not married	16	NA	NA	Yes	5	12	0.194444444	26.96170283	7.615384615	3	1.555555556	0.222222222	0.222222222	16.06324307	0.888888889	0	0.888888889	0.333333333	0.333333333	0	0.333333333	0	0	0	1.264126727	9.839203718	8.575076991	0	0	0	No	0	No
51	Female	Married	15	NA	NA	No	0	10	0.642857143	43.76968714	4.346153846	7	4.5	0.5	0.5	15.54658897	1	0	0.625	0.375	0.875	0	0	0	0	0	2.09703585	9.887218698	7.790182848	0	0	1	No	0	Yes
51	Female	Married	16	NA	NA	No	2	13	0.444444444	31.96163865	7.052631579	8	4	0.307692308	0.384615385	9.697651491	0.64	0	0.538461538	0.153846154	0.461538462	0.153846154	0.153846154	0	0	0	1.264126727	11.36133534	10.09720861	0	0	0	No	0	No
54	Female	Married	16	NA	NA	No	4	8	0.607142857	39.9133945	5.178571429	6	4.25	0.5	0.875	14.43952908	0.75	0	0.5	0.375	0.375	0.125	0.25	0	0.125	0	1.264126727	12.16125241	10.89712568	0	0	0	No	0	No
38	Female	Married	16	NA	NA	No	1	5	0.9	57.18173469	2.8	4	3.6	0.4	0.6	13.27780102	0.64	0	0.4	0.2	0.4	0.4	0.6	0	0.2	0.2	1.264126727	10.37343423	9.109307503	0	1	0	No	0	No
25	Female	Married	16	NA	NA	No	1	10	0.333333333	36.53293604	5.318181818	3	2	0.142857143	0.142857143	17.55399832	0.979591837	0.293877551	0.571428571	0.714285714	0.571428571	0	0.142857143	0	0	0	NA	NA	NA	0	0	0	No	0	No
44	Female	Married	18	NA	NA	No	0	8	0.392857143	37.28397671	6.076923077	6	2.75	0.5	0.5	15.50115203	0.9375	0	0.875	0.375	0.5	0	0.25	0	0	0.125	2.09703585	10.55321243	8.456176575	0	0	1	No	0	Yes
51	Female	Married	NA	14	33	No	14	23	1	56.01851852	1	5	5	1	0.166666667	19.84607434	0.555555556	0	0.666666667	0	0.833333333	0	0.5	0	0	0	2.09703585	11.51055276	9.413516908	0	0	1	Yes	1	Yes
39	Female	Married	15	NA	NA	No	2	1	NA	100	1	0	0	1	1	NA	0	1.2	0	0	1	0	0	0	0	0	1.264126727	10.84699235	9.582865622	0	0	0	No	0	No
34	Female	Married	16	NA	NA	No	0	6	0.6	50.22842057	3.772727273	4	3	0.5	0.5	12.6912043	0.888888889	0.333333333	0.333333333	0.5	0.166666667	0.166666667	0.5	0	0.166666667	0.666666667	1.600598964	12.36947035	10.76887139	0	1	0	No	0	No
47	Female	Married	16	NA	NA	No	0	6	0.733333333	49.40867347	3.5	5	3.666666667	0.333333333	0.666666667	8.76356092	0.555555556	0	0.833333333	0.166666667	0.333333333	0	0.666666667	0	0	0	1.264126727	11.41470624	10.15057951	0	0	0	No	0	No
22	Male	Not married	12	NA	NA	Yes	0	7	0.476190476	40.79552926	4.923076923	4	2.857142857	0.428571429	0.285714286	13.87701079	0.816326531	0	0.857142857	0.571428571	0	0	0	0	0	0	0	10.8062161	10.8062161	1	0	0	No	0	No
40	Male	Married	16	NA	NA	No	0	9	0.583333333	37.72058786	5.333333333	7	4.666666667	0.666666667	0.222222222	19.22527272	0.888888889	0	0.666666667	0.222222222	0.444444444	0	0	0	0	0	0.832909123	11.28535002	10.4524409	1	0	1	No	0	Yes
53	Female	Married	18	NA	NA	No	0	12	0.619047619	43.28602199	4.285714286	6	3.714285714	0.428571429	0.142857143	11.39966583	0.489795918	0	0.714285714	0	0.285714286	0.142857143	0	0	0	0	1.264126727	10.50744059	9.243313861	0	0	0	No	0	No
65	Female	Married	NA	57	57	No	19	5	0.9	58.38577098	2.6	4	3.6	0.6	0.4	16.89082591	0.96	0	0.4	0	0.4	0.2	0.8	0	1	0	0	11.48114934	11.48114934	0	0	0	Yes	1	No
35	Male	Married	16	NA	NA	No	1	3	1	94.67222222	1.3	2	2	0.666666667	0.333333333	4.509249753	0.888888889	0	0.333333333	0.333333333	0.333333333	1	1	0	0	0	0	8.823018609	8.823018609	1	1	0	No	0	No
40	Female	Married	16	NA	NA	No	0	25	1	37.99120505	3.444444444	8	8	0.666666667	0.555555556	11.57343702	0.888888889	0	0.444444444	0	0.555555556	0	0.777777778	0	0	0	1.264126727	12.7595414	11.49541467	0	0	0	No	0	No
35	Female	Married	16	NA	NA	No	0	5	0.5	52.00277778	3.6	4	2	0	0.4	7.596051606	0.64	0	0.4	0.2	0.6	0	0.2	0	0	0	1.264126727	12.10576752	10.84164079	0	0	0	No	0	No
39	Male	Married	16	28	33	No	8	11	0.333333333	38.19160998	5.857142857	4	2.666666667	0.555555556	0.111111111	11.54339638	0.987654321	0.237037037	0.888888889	0.444444444	0.222222222	0	0.333333333	0	0	0	0	10.05331588	10.05331588	1	0	0	Yes	1	No
28	Male	Married	18	NA	NA	No	0	6	0.733333333	57.30300259	2.388888889	5	3.666666667	0	0	NA	NA	NA	0	0	0	0	0	0	0	0	0	9.834521014	9.834521014	1	NA	0	No	0	No
36	Female	Not married	14	NA	NA	Yes	1	9	0.333333333	41.02243211	5.545454545	4	2	0.142857143	0.428571429	12.5147532	0	0.293877551	0.714285714	0.428571429	0	0.142857143	0.714285714	0	0	0.428571429	1.264126727	10.76955703	9.505430303	0	0	0	No	0	No
47	Female	Married	18	NA	NA	No	0	11	0.333333333	32.90979137	7.117647059	7	2.666666667	0.333333333	0.111111111	12.285945	0.691358025	0.6375	0.888888889	0.444444444	0.444444444	0	0.222222222	0	0	0	1.264126727	11.97140413	10.70727741	0	0	0	No	0	No
47	Female	Married	16	NA	NA	No	0	5	1	59.34722222	2.4	4	4	1	0.8	10.78424777	0.64	0	0.2	0	0.8	0.2	0.4	0	0	0	2.09703585	11.57169438	9.474658534	0	0	1	No	0	Yes
50	Male	Not married	15	NA	NA	No	0	6	0.533333333	54.13678075	3.9375	4	2.666666667	0.5	0.166666667	20.19570912	0.888888889	0	0.833333333	0.5	0.166666667	0	0.333333333	0.5	0	0	0	9.460610668	9.460610668	1	0	0	No	0	No
29	Female	Not married	18	NA	NA	No	1	13	0.666666667	33.41900551	5.588235294	7	5.333333333	0.222222222	0.333333333	15.79908577	0.395061728	0.237037037	0.666666667	0.555555556	0.777777778	0	0	0	0	0	1.264126727	11.80031351	10.53618678	0	0	0	No	0	No
46	Female	Married	16	42	42	No	4	7	1	67.67746914	1	4	4	0.4	0.4	9.762171889	0.64	0	0.6	0.2	0.8	0	0	0	0	0	1.264126727	12.12158967	10.85746294	0	0	0	Yes	1	No
29	Male	Married	14	NA	NA	No	4	6	0.8	49.98864339	3.636363636	5	4	0.5	0.333333333	3.082207001	0.888888889	0	0.5	0.166666667	0.5	1	0	0.166666667	0	0.166666667	1.16938136	11.78891215	10.61953079	1	0	1	No	0	Yes
23	Female	Not married	18	NA	NA	No	0	6	0.866666667	50.69595616	3.166666667	5	4.333333333	0.333333333	1	12.84393501	1	0.333333333	0	0.666666667	0.5	0	0	0	0	0	1.264126727	11.57897684	10.31485011	0	0	0	No	0	No
32	Female	Married	18	NA	NA	Yes	1	5	0.5	49.93333333	3.6	3	2	0.4	0.6	11.8025421	0.64	0	0.6	0.2	0	0	0	0	0	0	1.264126727	10.72152907	9.457402347	0	0	0	No	0	No
51	Female	Married	12	NA	NA	No	0	9	0.666666667	44.61896329	3.714285714	6	4	0.714285714	0.285714286	13.87872644	0.979591837	0	0.571428571	0.285714286	0.428571429	0.142857143	0.714285714	0	0	0	NA	NA	NA	0	0	0	No	0	No
50	Male	Married	18	NA	NA	No	0	5	1	62.98497354	1.6	4	4	1	0.2	23.86838914	0.96	0	0.8	0	0.2	1	0.4	0	0	0	0	8.768101537	8.768101537	1	0	0	No	0	No
37	Female	Not married	18	NA	NA	Yes	0	4	1	72.11162016	2	3	3	0.75	0.5	11.5	1	0.45	0.5	0.25	0	0	0.75	0	0	0	1.264126727	9.54365033	8.279523603	0	0	0	No	0	No
41	Female	Married	16	NA	NA	No	5	18	0.964285714	44.19375587	1.6	7	6.75	0.875	0.125	14.07568826	0.75	0	0.75	0	0.5	0	0.875	0	0.125	0.125	2.09703585	11.45199372	9.354957873	0	0	1	No	0	Yes
25	Female	Not married	15	NA	NA	No	NA	6	0.4	51.05864198	4	4	2	0.166666667	0.166666667	10.20620726	1	0.333333333	0.666666667	1	0.5	0	0	0	0	0	1.264126727	10.8416478	9.577521071	0	0	0	No	0	No
35	Male	Married	14	NA	NA	No	0	7	0.714285714	44.05836803	3.807692308	6	4.285714286	0.714285714	0.428571429	16.69045921	0.979591837	0.293877551	0.857142857	0.142857143	0.142857143	0	0.285714286	0	0	0	0	10.92605615	10.92605615	1	0	0	No	0	No
31	Female	Not married	15	NA	NA	Yes	0	5	1	64.8	1	4	4	0.2	0.4	11.56287162	0	0	0.8	0.6	0	0	0.4	0	0	0	2.433508087	12.28225452	9.848746434	0	1	1	No	0	Yes
51	Female	Married	18	NA	NA	No	0	12	0.866666667	51.56837715	2.833333333	5	4.333333333	0.142857143	0.285714286	11.00302989	0.555555556	0.333333333	0.142857143	0.428571429	0.142857143	0	0.571428571	0	0	0.428571429	2.09703585	12.3742493	10.27721345	0	0	1	No	0	Yes
47	Male	Not married	16	NA	NA	Yes	4	5	0.7	57.39366319	3	4	2.8	0.4	0.2	1.483239697	0.64	0	0.4	0	0.4	0.8	0.8	0.2	0	0.6	NA	NA	NA	1	0	0	No	0	No
49	Male	Not married	16	NA	NA	Yes	0	18	0.571428571	36.60284984	4.5	5	4	0.75	0.75	11.61818156	0.4375	0	0.75	0	0.25	0.625	0.5	0	0	0	0	9.165850663	9.165850663	1	0	0	No	0	No
41	Female	Married	16	NA	NA	No	2	14	0.619047619	42.78298269	4.576923077	6	3.714285714	0.428571429	0.142857143	13.0730548	0.816326531	0	0.857142857	0.285714286	0.142857143	0.857142857	0.142857143	0	0	0.285714286	NA	NA	NA	0	0	0	No	0	No
37	Male	Married	18	NA	NA	No	0	9	0.277777778	36.41530227	6.571428571	5	2.222222222	0.444444444	0.333333333	11.12554618	0.888888889	0.237037037	0.888888889	0.444444444	0.111111111	0	0.333333333	0	0	0	0	12.39311733	12.39311733	1	0	0	No	0	No
34	Female	Married	18	NA	NA	No	0	20	0.5	33.19758598	6.625	8	4	0.222222222	0.777777778	1.597989809	0.395061728	0	0.777777778	0.444444444	0.555555556	0	0.333333333	0	0.111111111	0	1.264126727	11.6989904	10.43486367	0	0	0	No	0	No
51	Female	Married	16	NA	NA	No	1	9	0.638888889	39.74139916	3.96875	7	5.111111111	0.555555556	0.777777778	19.99861106	0.691358025	0	0.888888889	0.111111111	0.333333333	0	0	0	0	0	1.264126727	12.25021607	10.98608935	0	0	0	No	0	No
48	Female	Married	18	NA	NA	No	0	8	0.619047619	46.10493827	4.25	6	3.714285714	0.142857143	0.428571429	3.95209408	0.816326531	0	0	0.142857143	0.142857143	0	0.142857143	0	0	0.142857143	1.264126727	11.51820674	10.25408002	0	1	0	No	0	No
41	Female	Married	16	NA	NA	No	0	5	1	58.21315193	2.6	4	4	1	0.6	15.77339532	0.96	0.384	0.6	0	0.4	0	0.6	0	0	0	1.264126727	12.66855727	11.40443054	0	0	0	No	0	No
39	Female	Married	18	22	25	No	12	6	0.666666667	55.54392538	3.1875	5	3.333333333	0.833333333	0.166666667	20.6825208	0.888888889	0	0.666666667	0.833333333	0.666666667	0.5	0.166666667	0	0	0.333333333	1.264126727	9.970235888	8.706109161	0	1	0	Yes	1	No
38	Female	Married	16	NA	NA	No	0	10	0.888888889	34.15398493	5.078947368	9	8	0.4	0.4	9.822875795	0.84	0.216	0.8	0.2	1	0	0.2	0	0	0	1.264126727	9.417689143	8.153562416	0	0	0	No	0	No
52	Female	Married	16	NA	NA	No	2	44	0.511111111	33.5132622	6	9	4.6	0.636363636	0.454545455	18.01110768	1	0	0.363636364	0	0.090909091	0	0	0	0	0	NA	NA	NA	0	0	1	No	0	Yes
46	Female	Married	18	NA	NA	No	4	7	0.6	54.785	3.2	4	2.4	0.2	0.6	10.83974169	0.64	0.384	0.8	0.2	0.6	0	0	0	0	0	1.264126727	11.53866576	10.27453904	0	0	0	No	0	No
28	Male	Married	16	NA	NA	No	0	13	0.666666667	35.73807108	5.6	9	6	0.307692308	0.153846154	10.83256408	0.84	0	0.615384615	0.384615385	0.153846154	0.692307692	0.615384615	0	0	0	0	9.212122394	9.212122394	1	0	0	No	0	No
51	Female	Married	14	NA	NA	No	1	26	0.527777778	34.52560371	6.147058824	7	4.222222222	0.222222222	0.333333333	10.01803928	0.395061728	0	0.666666667	0.111111111	0.666666667	0	0.222222222	0.222222222	0	0.111111111	1.264126727	11.12951008	9.865383355	0	0	0	No	0	No
37	Male	Married	12	NA	NA	No	0	4	1	71.59183673	1.75	3	3	0.75	0.25	16.24807681	1	0	0.75	0	0.25	0	0.25	0	0	0	0.832909123	9.9754047	9.142495577	1	0	1	No	0	Yes
34	Male	Not married	18	NA	NA	Yes	0	6	0.4	49.11728395	4.222222222	4	2	0.333333333	0.333333333	12.61216344	0.888888889	0	0.833333333	0.166666667	0.333333333	0	0.5	0	0	0.166666667	0	8.729813092	8.729813092	1	0	0	No	0	No
31	Female	Not married	16	NA	NA	Yes	0	26	0.714285714	47.34326832	3.538461538	6	4.285714286	0.714285714	0.285714286	14.32779516	0.816326531	0	0.714285714	0.285714286	0.285714286	0	0.571428571	0.142857143	0	0	2.09703585	13.51348248	11.41644663	0	0	1	No	0	Yes
47	Female	Married	16	NA	NA	No	NA	8	0.642857143	39.70244041	5.178571429	7	4.5	0.375	0.375	10.78358541	0.75	0	0.625	0.375	0.625	0	0.375	0	0	0.125	1.264126727	10.29227983	9.028153098	0	0	0	No	0	No
43	Female	Married	15	NA	NA	No	0	6	1	57.13424591	1.545454545	5	5	0.666666667	0.5	13.89124424	0.888888889	0	0.166666667	0.333333333	0.833333333	0.666666667	0	0	0	0	1.600598964	12.23871312	10.63811415	0	1	0	No	0	No
34	Male	Not married	16	NA	NA	No	0	10	0.577777778	34.61986302	6.029411765	9	5.2	0.3	0.4	15.45746853	1	0.216	0.8	0.2	0.3	0	0.5	0	0	0	0.832909123	9.72985975	8.896950627	1	0	1	No	0	Yes
43	Female	Married	18	NA	NA	No	0	5	0.5	51.55178326	3.611111111	4	2	0.6	0.2	11.64903429	0.64	0	0.8	0.4	0.6	0	0.2	0	0	0	1.264126727	9.224990272	7.960863545	0	0	0	No	0	No
29	Female	Married	18	NA	NA	No	0	11	0.619047619	45.82950689	3.923076923	6	3.714285714	1	0.285714286	21.37644453	0.979591837	0	0.428571429	0	0.428571429	0	0.857142857	0	0	0	1.264126727	11.31986299	10.05573626	0	0	0	No	0	No
36	Female	Married	16	NA	NA	No	0	7	0.428571429	44.25352734	4.75	5	2.571428571	0.571428571	0.285714286	10.10657495	0.979591837	0	0.857142857	0.142857143	0.285714286	0.142857143	0.142857143	0	0	0	2.09703585	11.37353535	9.276499499	0	0	1	No	0	Yes
48	Male	Married	16	NA	NA	No	16	4	0.833333333	64.09375	2.5	3	2.5	0.5	0.75	12.0277457	1	0.45	0.75	0	0.25	1	0.5	0	0.25	0	0	10.15914542	10.15914542	1	0	0	No	0	No
42	Male	Married	16	NA	NA	No	0	15	0.311111111	30.30360243	8.03125	6	2.8	0.166666667	0.333333333	4.109609335	0.84	0.216	0.583333333	0.25	0.333333333	0	0.166666667	0	0	0.333333333	0	9.549396977	9.549396977	1	0	0	No	0	No
41	Male	Married	16	NA	NA	No	0	5	1	63.92726501	1.944444444	4	4	1	0.2	12.94990347	0.96	0.384	0.8	0	0.2	0.2	0.2	0	0	0	0	10.96961996	10.96961996	1	0	0	No	0	No
40	Female	Married	18	NA	NA	No	1	10	0.678571429	43.25914148	3.653846154	6	4.75	0.625	0.375	13.86091628	0.75	0	0.625	0.125	0.125	0.125	0.5	0.125	0.25	0	1.264126727	11.64286115	10.37873442	0	0	0	No	0	No
38	Female	Not married	18	NA	NA	Yes	0	7	0.952380952	46.09940704	3.142857143	6	5.714285714	0.571428571	0.428571429	15.09966887	0.888888889	0	0.571428571	0.142857143	0.285714286	0	0.285714286	0	0	0	1.264126727	11.16437239	9.900245665	0	0	0	No	0	No
28	Female	Not married	16	NA	NA	Yes	5	6	0.4	47.58333333	4.3	2	2	0.5	0.333333333	16.93123347	0.888888889	0	0.5	0.5	0.333333333	0.166666667	0.5	0.166666667	0	0	1.264126727	11.2389224	9.974795671	0	0	0	No	0	No
42	Female	Married	16	NA	NA	No	0	9	0.583333333	35.06715859	5.75	6	4.666666667	0.666666667	0.222222222	15.43624882	0.691358025	0	0.555555556	0.333333333	0.555555556	0.333333333	1	0	0.111111111	0.222222222	2.09703585	11.71719242	9.620156566	0	0	1	No	0	Yes
29	Female	Married	14	NA	NA	No	0	5	0.8	57.0430839	2.8	4	3.2	0.6	1	12.56980509	0.64	0	0.4	0	0.2	0	0.2	0	0	0	2.09703585	11.75938724	9.662351393	0	0	1	No	0	Yes
36	Male	Married	15	NA	NA	No	0	8	0.964285714	45.42763448	1.416666667	7	6.75	0.25	0.375	10.96422755	0.9375	0	0.75	0	0.25	0.375	0	0	0	0	0.832909123	12.35328669	11.52037757	1	0	1	No	0	Yes
36	Female	Married	16	NA	NA	No	0	11	0.5	37.74618922	5.321428571	7	3.5	0.25	0.25	9.723866074	0.75	0	0.875	0.375	0.75	0	0.625	0	0	0	2.09703585	13.14995166	11.05291581	0	0	1	No	0	Yes
28	Female	Married	18	NA	NA	No	0	7	1	48.16332851	2	6	6	0.857142857	0.714285714	15.36074155	0.816326531	0.53877551	0.714285714	0.142857143	0.142857143	0	0.285714286	0	0	0	1.264126727	13.201894	11.93776728	0	0	0	No	0	No
38	Female	Not married	15	NA	NA	No	0	14	0.5	43.20173094	4.535714286	7	3.5	0.875	0.875	13.69045549	1	0	0.5	0.125	0.125	0	0.25	0	0	0	NA	NA	NA	0	0	0	No	0	No
40	Female	Married	18	NA	NA	No	NA	15	0.288888889	26.50154321	8.444444444	6	2.6	0.3	0.3	9.600925881	0.36	0	0.8	0.5	0.7	0	0.2	0	0	0.3	NA	NA	NA	0	0	0	No	0	No
36	Female	Not married	16	NA	NA	Yes	0	9	0.277777778	28.81371129	7.40625	4	2.222222222	0.333333333	0.333333333	11.11805339	0.888888889	0.444444444	0.888888889	0.555555556	0.111111111	0.222222222	0.111111111	0	0	0.333333333	1.600598964	10.41726719	8.816668224	0	1	0	No	0	No
53	Female	Married	16	NA	NA	No	3	6	0.733333333	55.51802779	2.928571429	5	3.666666667	0.833333333	0.333333333	11.02119171	1	0	0.666666667	0.166666667	0.333333333	0.5	0.5	0.166666667	0.166666667	0.166666667	NA	NA	NA	0	0	1	No	0	Yes
52	Female	Married	15	NA	NA	No	0	6	1	54.64963433	2.045454545	5	5	0.5	0.5	11.91637529	0.555555556	0	0.5	0.166666667	0.333333333	0	0.5	0	0	0	1.264126727	11.2732379	10.00911117	0	0	0	No	0	No
50	Female	Not married	15	NA	NA	Yes	NA	8	0.571428571	42.43721363	4.730769231	6	4	0.5	0.625	4.342481187	0	0	1	0	1	0.125	0.5	0	0	0	1.264126727	11.17397488	9.90984815	0	0	0	No	0	No
54	Female	Not married	18	NA	NA	Yes	0	10	0.333333333	36.3132716	5.833333333	4	2	0	0.285714286	9.616454153	0.816326531	0.293877551	1	0	0	0.142857143	0	0	0	0	1.264126727	10.97677722	9.712650493	0	0	0	No	0	No
48	Female	Married	16	NA	NA	No	0	10	0.857142857	46.87544224	2.714285714	6	5.142857143	0.857142857	1	19.62020339	0.888888889	0	0.571428571	0	0.428571429	0.142857143	0.428571429	0	0	0	1.264126727	10.3645363	9.100409569	0	0	0	No	0	No
29	Female	Not married	16	NA	NA	No	0	33	0.5	41.09940035	5.357142857	6	3.5	0.375	0.375	15.412773	0.9375	0.2625	0.5	0.625	0.125	0	0.125	0	0	0	2.09703585	13.29501941	11.19798356	0	0	1	No	0	Yes
41	Female	Married	18	NA	NA	No	0	11	0.866666667	33.87397815	5.026315789	9	7.8	0.090909091	0.181818182	13.79049592	0.84	0.216	0.818181818	0.727272727	0.090909091	0.181818182	0.454545455	0	0	0	2.09703585	12.21859803	10.12156218	0	0	1	No	0	Yes
30	Female	Married	18	NA	NA	No	0	16	0.8	34.41347067	5.447368421	9	7.2	0.6	0.3	19.61292091	0.96	0	0.7	0.2	0.1	0	0.1	0.2	0	0	1.264126727	10.45282705	9.18870032	0	0	0	No	0	No
26	Male	Not married	18	NA	NA	No	0	5	1	62.51004464	2.125	4	4	0.4	0.4	16.80178562	0.96	0	0.2	0.4	0.2	0	0.2	0	0	0	0	9.277755101	9.277755101	1	0	0	No	0	No
45	Male	Not married	18	NA	NA	No	0	8	0.821428571	45.25293113	4	7	5.75	0.625	0.375	12.81739889	0.979591837	0	0.875	0.125	0.375	0	0	0	0	0	0	11.41066368	11.41066368	1	0	0	No	0	No
38	Male	Married	18	NA	NA	Yes	0	8	0.333333333	47.55738812	4.9375	5	2	0.428571429	0.142857143	8.580154289	0.816326531	0.293877551	0.857142857	0.428571429	0.285714286	0	0	0	0	0	0	8.662030199	8.662030199	1	0	0	No	0	No
40	Female	Not married	18	NA	NA	Yes	0	24	0.6	32.71060225	6.222222222	8	5.4	0	0.4	3.503966007	0.96	0.216	0.7	0.4	0.6	0	0	0	0	1	1.264126727	10.38917674	9.125050014	0	0	0	No	0	No
38	Female	Married	16	NA	NA	No	0	10	0.377777778	30.65859676	7.694444444	9	3.4	0.6	0.4	18.16467879	0.84	0.216	0.7	0.5	0.1	0.1	0.4	0	0.1	0	1.264126727	12.61003267	11.34590595	0	0	0	No	0	No
28	Female	Married	18	NA	NA	No	4	4	1	74.68808264	1.833333333	3	3	1	0.25	15.58578412	1	0	0.75	0	0.25	0	0.25	0	0	0.25	NA	NA	NA	0	0	0	No	0	No
27	Female	Not married	18	NA	NA	No	0	10	NA	NA	NA	NA	NA	0.3	0.1	12.24018881	1	0.408	0.9	0.6	0.1	0.3	0.3	0	0.1	0	NA	NA	NA	0	0	1	No	0	Yes
40	Female	Married	16	NA	NA	No	0	5	1	64.8	1	4	4	1	0.2	4.335896678	0.64	0	0.8	0	0.2	0	0.2	0.2	0	0	1.264126727	13.17955606	11.91542933	0	0	0	No	0	No
45	Female	Married	12	NA	NA	No	0	5	1	64.24691358	1.2	4	4	0.6	0.2	8.426149773	0.96	0	0.6	0	0.2	0.6	0.8	0	0	0.6	NA	NA	NA	0	1	0	No	0	No
37	Female	Married	18	NA	NA	No	0	25	0.523809524	45.57876539	4.227272727	5	3.142857143	0.571428571	0.571428571	11.81605042	0.489795918	0	0.571428571	0.285714286	0.142857143	0	0.142857143	0	0	0	1.264126727	12.54951301	11.28538628	0	0	0	No	0	No
24	Female	Not married	16	NA	NA	Yes	4	38	0.444444444	32.35191834	7.166666667	9	4	0.181818182	0.181818182	11.01312348	1	0	0.545454545	0.727272727	0.545454545	0	0.090909091	0	0	0	2.09703585	13.93426398	11.83722813	0	0	1	No	0	Yes
34	Female	Married	18	NA	NA	No	0	7	0.533333333	46.3161157	4.318181818	5	2.666666667	0.5	0.333333333	12.31259518	0.888888889	0	0.833333333	0.333333333	0.5	0	0	0	0	0	1.264126727	10.78749646	9.523369737	0	0	0	No	0	No
52	Female	Married	15	NA	NA	No	2	8	0.714285714	40.81903569	4.125	7	5	0.625	0.5	13.90208104	0.4375	0.2625	0.375	0.125	0.25	1	0.5	0	0	0	1.264126727	10.14615806	8.882031334	0	0	0	No	0	No
36	Female	Not married	16	NA	NA	Yes	4	9	0.266666667	41.73111111	4.9	2	1.333333333	0	0.666666667	6.67582704	0.555555556	0	0.666666667	0.666666667	0.166666667	0	0.166666667	0	0	0.5	1.264126727	12.64224399	11.37811726	0	0	0	No	0	No
45	Male	Married	18	NA	NA	No	1	5	0.7	60.86405756	2.722222222	4	2.8	0.8	0.2	3.346640106	0.96	0	0.8	0.2	0.4	0	0.2	0	0	0	0	8.308507448	8.308507448	1	0	0	No	0	No
36	Female	Not married	16	NA	NA	No	0	3	0.333333333	60.88888889	2.6	1	0.666666667	0	0.333333333	9.16515139	0.888888889	0	0.333333333	1	0.333333333	0	0	0	0	0	1.600598964	10.63753325	9.036934282	0	1	0	No	0	No
31	Female	Not married	18	NA	NA	No	2	11	0.285714286	32.72137188	6.642857143	6	2	0.375	0.375	14.54488128	0.75	0.2625	0.75	0.625	0.25	0	0.625	0	0.125	0	NA	NA	NA	0	0	0	No	0	No
24	Female	Married	16	NA	NA	No	0	15	1	64.8	1	4	4	1	0.4	17.54992877	0.96	0	0.6	0	0.2	0	0.4	0	0	0	1.264126727	11.46688099	10.20275427	0	0	0	No	0	No
29	Female	Married	18	NA	NA	No	NA	7	0.333333333	35.90748393	5.681818182	3	2	0.428571429	0.428571429	11.41427677	0.979591837	0.53877551	0.857142857	0.571428571	0.142857143	0.142857143	0	0	0	0	1.264126727	9.711440509	8.447313782	0	0	0	No	0	No
37	Female	Married	16	NA	NA	No	0	7	0.333333333	39.95456979	5.166666667	4	2	0.571428571	0.428571429	11.07334853	0.979591837	0	0.428571429	0.428571429	0.142857143	0	0.285714286	0	0	0	1.264126727	9.919020578	8.654893851	0	0	0	No	0	No
53	Female	Married	12	NA	NA	No	15	17	0.911111111	33.47553816	5.421052632	9	8.2	0.8	0.6	14.88063619	0.64	0.552	0.7	0	0.2	0	0.2	0	0	0	1.264126727	12.01023815	10.74611143	0	0	0	No	0	No
53	Female	NA	18	NA	NA	No	0	10	0.583333333	35.94114495	5.8125	7	4.666666667	0.444444444	0.444444444	16.32057325	0.4375	0	0.555555556	0.111111111	0.555555556	1	0.555555556	0	0.111111111	0	1.264126727	10.40404107	9.139914343	0	0	0	No	0	No
36	Female	Married	18	NA	NA	No	2	26	1	38.62835874	3.966666667	8	8	0.444444444	0.555555556	12.53772086	0.888888889	0	0.888888889	0.444444444	0.333333333	0	0.111111111	0	0	0	1.264126727	11.54673058	10.28260385	0	0	0	No	0	No
27	Male	Not married	16	NA	NA	Yes	0	12	0.444444444	34.55993378	6.411764706	6	4	0.2	0.2	13.63370008	0.84	0	0.8	0.3	0.4	1	0.4	0	0	0.1	0	10.92687668	10.92687668	1	0	0	No	0	No
31	Female	Married	16	NA	NA	No	0	4	1	74.60635615	1.5	3	3	0.5	0.75	11.26942767	0.75	0	0.75	0.75	0.5	1	0.5	0	0	0	1.600598964	10.2858738	8.685274831	0	1	0	No	0	No
35	Female	Married	15	NA	NA	No	NA	9	0.861111111	40.72769304	2.9375	8	6.888888889	0.777777778	0.333333333	13.09686137	0.691358025	0	0.555555556	0.222222222	0.555555556	0.333333333	1	0	0	0	NA	NA	NA	0	1	0	No	0	No
30	Male	Married	12	NA	NA	No	4	6	0.8	67.2429591	1.9375	4	3.2	0.4	0.2	13.43502884	0.64	NA	0.8	0	0.6	0	1	0.6	0	0	NA	NA	NA	1	0	0	No	0	No
32	Female	Married	16	NA	NA	No	0	7	0.619047619	42.27096256	4.285714286	6	3.714285714	0.571428571	0.142857143	11.70266555	0.489795918	0	0.714285714	0.428571429	0.142857143	1	0.714285714	0	0	0	1.264126727	12.247164	10.98303727	0	0	0	No	0	No
29	Female	Married	16	NA	NA	No	2	10	0.714285714	41.22251157	3.875	7	5	0.625	0.75	18.9811937	0.75	0	0.75	0	0.5	0	0.125	0	0	0	1.264126727	12.49862412	11.23449739	0	0	0	No	0	No
54	Female	Not married	12	NA	NA	Yes	2	7	0.380952381	43.1348594	4.583333333	4	2.285714286	0.571428571	0.571428571	16.75737222	0.489795918	0	0.142857143	0.428571429	0.285714286	0.714285714	0.571428571	0.285714286	0	0	1.264126727	12.35881007	11.09468334	0	0	0	No	0	No
46	Female	Married	18	NA	NA	No	0	11	0.805555556	38.68760262	4.088235294	8	6.444444444	0.666666667	0.111111111	3.244653722	0.395061728	0.237037037	0.888888889	0.111111111	0.666666667	0	0.222222222	0	0	0	1.264126727	12.17946059	10.91533386	0	0	0	No	0	No
28	Female	Not married	16	NA	NA	Yes	0	9	0.583333333	36.45299667	5.382352941	8	4.666666667	0.333333333	0.333333333	14.86139667	0.395061728	0.444444444	0.222222222	0.555555556	0.444444444	0	0.777777778	0	0.111111111	0	NA	NA	NA	0	0	0	No	0	No
37	Female	Married	18	NA	NA	No	0	33	0.555555556	35.01929145	6.166666667	7	4.444444444	0.222222222	0.555555556	12.95183385	0.395061728	0	0.888888889	0.444444444	0.555555556	0	0.555555556	0	0	0	NA	NA	NA	0	0	0	No	0	No
36	Female	Married	16	NA	NA	No	1	11	0.285714286	32.61108844	6.55	4	2	0.25	0.25	13.5409432	0.9375	0.4875	0.875	0.25	0.125	0	0.25	0	0	0	2.09703585	10.65762658	8.560590727	0	0	1	No	0	Yes
23	Female	Not married	16	NA	NA	No	0	5	1	59.34722222	2.4	4	4	0.6	0.6	15.72259521	0.96	0	0.4	0.4	0.8	0	1	0	0	0	NA	NA	NA	0	0	0	No	0	No
27	Female	Not married	16	NA	NA	No	0	24	0.755555556	34.31728112	5.277777778	9	6.8	0.5	0.4	12.31124148	0.96	0.216	0.5	0.5	0.4	0	0.3	0	0	0	2.09703585	11.68154418	9.584508329	0	0	1	No	0	Yes
51	Male	Married	16	44	45	No	4	9	1	39.24074654	1.777777778	8	8	0.555555556	0.333333333	20.15219867	0.987654321	0	0.666666667	0	0.444444444	1	0.666666667	0	0	0	0	9.185607047	9.185607047	1	0	0	Yes	1	No
37	Female	Not married	14	32	34	No	2	4	0.666666667	59.77777778	2.75	3	2	0.5	0.5	17.99073836	0.75	0	0.75	0	0	0	0	0	0	0	1.264126727	11.87741637	10.61328964	0	0	0	Yes	1	No
23	Female	Married	14	NA	NA	No	2	7	0.666666667	51.48654656	3.272727273	4	3.333333333	0.666666667	0.166666667	11.43241007	0.555555556	0	0.833333333	0.5	0.5	0.5	0.166666667	0	0	0	1.600598964	11.47599948	9.875400516	0	1	0	No	0	No
37	Female	Married	18	NA	NA	No	0	18	1	52.35658839	2.666666667	5	5	0.666666667	0.333333333	13.5117233	0.888888889	0	0.833333333	0	0.333333333	0	0.166666667	0	0	0	NA	NA	NA	0	0	0	No	0	No
34	Female	Married	18	NA	NA	No	0	14	0.577777778	33.17145304	6.210526316	9	5.2	0.5	0.8	15.3785565	0.84	0.216	0.6	0.4	0.1	0	0.2	0	0	0	2.09703585	11.8799669	9.782931049	0	0	1	No	0	Yes
40	Male	Married	16	NA	NA	No	0	7	1	49.27113703	1	6	6	0.857142857	1	23.72762104	0.816326531	0.293877551	0.571428571	0.142857143	0.571428571	0.142857143	0	0	0	0	NA	NA	NA	1	0	0	No	0	No
40	Female	Not married	16	NA	NA	No	0	8	0.535714286	35.93927785	5.466666667	6	3.75	0.25	0.5	13.8196289	1	0.75	0.625	0.125	0.5	0.875	0.75	0	0	0	1.264126727	8.7731271	7.509000373	0	0	0	No	0	No
34	Female	Married	18	NA	NA	No	0	17	0.533333333	32.39501663	6.722222222	8	4.8	0.4	0.4	10.44349878	0.96	0.408	0.5	0.1	0.2	0	0.4	0	0	0	NA	NA	NA	0	0	0	No	0	No
25	Female	Married	16	NA	NA	No	0	6	0.866666667	55.61481481	2.6	5	4.333333333	0.666666667	0.333333333	12.22565608	1	0	0.5	0.5	0.166666667	0.166666667	0.666666667	0	0	0.166666667	2.09703585	12.75860201	10.66156616	0	0	1	No	0	Yes
54	Male	Married	16	NA	NA	No	0	28	0.422222222	27.93262063	7.736842105	8	3.8	0.230769231	0.307692308	3.527668415	0.888888889	0	0.615384615	0.076923077	0.076923077	0	0	0	0	0	0	10.09077597	10.09077597	1	0	0	No	0	No
35	Male	Not married	16	NA	NA	No	0	7	0.476190476	40.21187642	5.291666667	5	2.857142857	0.142857143	0.428571429	13.13301909	0.979591837	0.53877551	0.571428571	0.285714286	0.142857143	0.142857143	0	0	0	0.142857143	0	10.23400803	10.23400803	1	0	0	No	0	No
53	Female	Married	16	NA	NA	No	0	7	0.714285714	41.48806361	3.714285714	5	4.285714286	0.428571429	0	18.96048523	0.888888889	0.333333333	0.285714286	0	0.285714286	0.142857143	0	0	0	0.714285714	1.600598964	10.29436001	8.693761045	0	1	0	No	0	No
37	Female	Married	14	NA	NA	No	0	6	0.866666667	53.15003571	2.954545455	5	4.333333333	0.5	0.166666667	11.34313302	0.888888889	0	0.666666667	0	0.333333333	0.833333333	0.666666667	0	0	0	1.600598964	12.51236125	10.91176228	0	1	0	No	0	No
33	Female	Married	18	NA	NA	No	0	5	NA	NA	NA	NA	NA	0.6	0.4	11.34460224	0.64	0	0.4	0.4	0.2	0	0	0	0	0	1.264126727	11.83860085	10.57447413	0	0	0	No	0	No
46	Female	Not married	16	NA	NA	Yes	2	9	NA	NA	NA	NA	NA	0.428571429	0.285714286	15.9206365	0.555555556	0	0.571428571	0	0	0	0.571428571	0	0	0.142857143	1.264126727	10.7748722	9.510745472	0	0	0	No	0	No
48	Male	Married	18	NA	NA	No	0	5	0.6	57.80095742	3	3	2.4	0.6	0.8	4.183300133	0.64	0	0.8	0.2	0.6	0	0.8	0	0	0	0	11.38479992	11.38479992	1	0	0	No	0	No
28	Female	Not married	16	NA	NA	No	0	6	0.866666667	54.09365359	2.85	5	4.333333333	0.166666667	0.5	16.50959317	0.555555556	0.333333333	0.5	0.833333333	0.5	1	1	0.333333333	0	0	1.264126727	10.80893616	9.544809431	0	0	0	No	0	No
41	Female	Married	16	NA	NA	No	0	14	0.644444444	33.80728679	5.6	9	5.8	0.5	0.5	15.72294855	0.96	0	0.642857143	0	0.071428571	0.071428571	0.214285714	0	0	0	2.09703585	11.62810919	9.531073341	0	0	1	No	0	Yes
26	Female	Not married	16	NA	NA	Yes	1	8	0.238095238	39.88555556	5.75	3	1.428571429	0.285714286	0.285714286	15.82192572	0.489795918	0.587755102	0.714285714	0.714285714	0	0	0	0	0	0	1.264126727	10.83524888	9.571122148	0	0	0	No	0	No
33	Female	Married	16	NA	NA	No	0	10	0.533333333	41.58011938	4.409090909	4	2.666666667	0.333333333	0.666666667	4.308905507	0.888888889	0	0.5	0.666666667	0.5	0	0.666666667	0	0	0.166666667	1.264126727	11.42656511	10.16243838	0	0	0	No	0	No
30	Female	Married	16	NA	NA	No	0	10	1	49.31938253	1.461538462	6	6	0.571428571	0.428571429	14.36099214	0.489795918	0	0.857142857	0.142857143	0.285714286	0	0.714285714	0	0	0	NA	NA	NA	0	0	0	No	0	No
49	Female	Not married	16	NA	NA	No	1	9	0.555555556	31.61984875	6.15625	7	4.444444444	0	0.777777778	4.106228332	0.987654321	0	0.333333333	0.222222222	0.555555556	0	0	0	0	0	NA	NA	NA	0	0	1	No	0	Yes
42	Male	Married	16	NA	NA	No	4	4	0.666666667	76.15923921	1.928571429	3	2	0.75	0.25	17.7270979	1	0	0.25	0	1	0	0.5	0	0	0.75	0.832909123	10.49092193	9.65801281	1	0	1	No	0	Yes
34	Female	Married	16	NA	NA	No	0	9	0.714285714	49.45320489	3.045454545	6	4.285714286	0.285714286	0.571428571	10.25856205	0.979591837	0	0.857142857	0.714285714	0.142857143	0.857142857	0.714285714	0	0	0	1.264126727	11.09900758	9.834880852	0	0	0	No	0	No
26	Female	Not married	18	NA	NA	No	2	8	0.464285714	33.36046007	6	6	3.25	0.375	0.375	17.27136358	0.96	0	0.125	0.125	0	0.125	0.625	0	0	0	NA	NA	NA	0	0	0	No	0	No
29	Female	Married	16	NA	NA	No	1	9	0.444444444	36.02753701	5.75	7	3.555555556	0.222222222	0.111111111	10.89724736	0.987654321	0	0.888888889	0.777777778	0.666666667	0.111111111	0	0	0	0	1.264126727	13.69668582	12.43255909	0	0	0	No	0	No
36	Female	Not married	18	NA	NA	Yes	0	4	0.5	67.60802469	2.583333333	2	1.5	0	1	2.362907813	0	0.75	1	0	0	0	0	0.75	0	0	NA	NA	NA	0	0	0	No	0	No
27	Female	Not married	18	NA	NA	No	0	7	0.533333333	48.2414651	3.666666667	5	2.666666667	0.333333333	0.333333333	14.71960144	0.555555556	0	0.666666667	0.333333333	0.5	0	0.166666667	0	0	0	1.264126727	9.84955407	8.585427343	0	0	0	No	0	No
31	Male	Married	18	NA	NA	No	0	7	0.761904762	49.78723283	3.125	6	4.571428571	0.285714286	0.285714286	16.36779649	0.816326531	0	0.857142857	0	0.285714286	0.714285714	0.428571429	0	0	0.142857143	NA	NA	NA	1	0	0	No	0	No
24	Female	Married	18	NA	NA	No	0	7	1	55.48262932	1.333333333	5	5	1	0.5	15.40129865	1	0	0.5	0.5	0.166666667	0	0.666666667	0	0	0	1.264126727	10.75952278	9.495396051	0	0	0	No	0	No
29	Female	Not married	15	NA	NA	No	0	8	0.714285714	41.5288613	4.607142857	7	5	0.5	0.625	8.526220064	0.4375	0	0.625	0.25	0.375	0.75	0.25	0.125	0	0	1.600598964	11.30729267	9.706693705	0	1	0	No	0	No
28	Female	Married	16	NA	NA	No	1	10	0.833333333	38.54782874	4.25	8	6.666666667	0.555555556	0.222222222	8.631338251	0.691358025	0	0.333333333	0.222222222	0.555555556	0	0.555555556	0	0.111111111	0.111111111	NA	NA	NA	0	0	0	No	0	No
21	Female	Not married	14	NA	NA	No	0	9	NA	NA	NA	NA	NA	0	0	NA	NA	NA	0	0	0	0	0	0	0	0	1.264126727	10.11440303	8.850276304	0	0	0	No	0	No
25	Male	Not married	14	NA	NA	No	0	4	1	71.59183673	1.75	3	3	0.75	1	17.67059705	0.75	0.75	0	0	1	0	0	0	0	0	0	8.352167224	8.352167224	1	0	0	No	0	No
27	Female	Not married	18	NA	NA	No	0	14	0.472222222	37.98218836	5.533333333	8	3.777777778	0.555555556	0.111111111	15.08954752	0.888888889	0	0.777777778	0.444444444	0.111111111	0	0	0	0.111111111	0	NA	NA	NA	0	0	0	No	0	No
53	Female	Married	12	45	48	No	2	11	0.622222222	35.7091259	5.210526316	9	5.6	0.6	0.6	19.95439244	0.64	0	0.8	0.1	0.2	0.4	0.5	0	0	0	1.264126727	10.64150377	9.377377039	0	0	0	Yes	1	No
34	Female	Married	18	NA	NA	No	0	12	0.607142857	39.80597205	5.321428571	7	4.25	0.375	0.5	9.710083125	0.9375	0	0.875	0.375	0.25	0.25	0	0	0	0.5	1.264126727	10.92374072	9.659613988	0	0	0	No	0	No
40	Female	Married	18	NA	NA	No	0	10	0.444444444	30.52634081	7.052631579	8	4	0.5	0.5	17.25991778	0.888888889	0	0.7	0.2	0.1	0	0.3	0	0	0.1	1.264126727	11.20499998	9.940873252	0	0	0	No	0	No
22	Female	Not married	15	NA	NA	No	1	16	0.972222222	38.4314908	3.617647059	8	7.777777778	0.444444444	0.333333333	14.05149261	0.691358025	0.237037037	0.555555556	0	0.888888889	0.111111111	0.333333333	0	0	0	2.09703585	10.63568914	8.538653291	0	0	1	No	0	Yes
54	Female	Not married	16	NA	NA	No	11	8	1	64.27602908	1.611111111	4	4	0.4	0.4	2.701851217	0.64	0	1	0.2	0.2	1	0.6	0	0	0.2	1.600598964	11.98275569	10.38215673	0	0	0	No	0	No
41	Female	Married	18	NA	NA	No	11	6	0.4	44.73194444	4.25	3	2	0.333333333	0.333333333	12.56052016	0.888888889	0	0	0.333333333	0.166666667	0	0.333333333	0	0	0.333333333	1.264126727	10.6905228	9.42639607	0	0	0	No	0	No
35	Male	Not married	18	NA	NA	No	NA	7	0.476190476	43.63934803	4.681818182	4	2.857142857	0.428571429	0.285714286	17.86856777	0.979591837	0.489795918	0.714285714	0.142857143	0.142857143	0.142857143	0.857142857	0.142857143	0	0	NA	NA	NA	1	0	0	No	0	No
23	Female	Not married	16	NA	NA	No	0	17	1	50.72141125	1.083333333	6	6	0.142857143	0.428571429	1.290994449	0.816326531	0.53877551	0.571428571	0.857142857	0.714285714	0	0.428571429	0	0	0	1.264126727	10.25735678	8.993230053	0	0	0	No	0	No
54	Female	Married	14	38	47	No	16	8	0.866666667	58.66753086	2.25	5	4.333333333	0.666666667	0	20.55966926	1	0	0.5	0	0.333333333	0.166666667	0.666666667	0	0	0	0	9.711301631	9.711301631	0	0	0	Yes	1	No
48	Male	Married	16	NA	NA	No	0	6	0.466666667	54.16238751	3.7	5	2.333333333	0.333333333	0.333333333	7.64198927	0.555555556	0	0.833333333	0.166666667	0.333333333	0	0.666666667	0	0	0	0	9.342691494	9.342691494	1	0	0	No	0	No
27	Male	Not married	16	NA	NA	No	0	6	0.466666667	58.32272377	3.6875	5	2.333333333	0.333333333	0.5	8.21380951	0.888888889	0	0.666666667	0.5	0.333333333	0	0.333333333	0	0	0	0	10.44386827	10.44386827	1	0	0	No	0	No
27	Male	Not married	16	NA	NA	No	NA	5	0.7	52.16666667	3.4	4	2.8	0.4	0.6	17.82414093	0.96	0	0.4	0.2	0.4	0	0.6	0	0	0.4	0	9.453299607	9.453299607	1	0	0	No	0	No
52	Female	Married	18	NA	NA	No	1	7	0.523809524	46.785	3.9	4	3.142857143	0.428571429	0.285714286	15.76916823	0.816326531	0.685714286	0.571428571	0.285714286	0.285714286	0	0	0	0	0	NA	NA	NA	0	0	0	No	0	No
33	Female	Married	18	NA	NA	No	NA	8	0.607142857	41.10343442	4.25	7	4.25	0.25	0.375	7.483314774	0.4375	0	0.625	0.375	0.375	0.125	0.375	0	0	0	1.264126727	11.80197716	10.53785044	0	1	0	No	0	No
36	Male	Married	16	26	26	No	4	15	0.755555556	34.96887639	5.346153846	8	6.8	0.5	0.25	11.22546708	0.96	0	0.75	0.083333333	0.25	0.5	0.166666667	0	0	0	0	10.33171623	10.33171623	1	0	0	Yes	1	No
53	Female	Married	16	NA	NA	No	3	9	1	64.09646046	1.625	4	4	0.6	0.6	18.40380395	0.64	0	0.8	0	0.6	0	0.6	0	0	0.2	1.264126727	11.59034355	10.32621682	0	0	0	No	0	No
33	Female	Married	16	NA	NA	No	0	16	0.416666667	39.05817082	5.533333333	7	3.333333333	0.555555556	0.222222222	13.23295549	0.888888889	0	0.333333333	0.555555556	0.333333333	0	0.222222222	0	0	0.222222222	NA	NA	NA	0	0	0	No	0	No
40	Male	Not married	16	25	25	Yes	NA	18	0.511111111	35.1958351	6.71875	9	4.6	0.4	0.5	10.63328109	0.96	0	0.9	0.2	0	0	0.1	0	0	0	0	11.4535498	11.4535498	1	0	0	Yes	1	No
34	Female	Married	18	NA	NA	No	0	8	0.5	39.84954527	4.933333333	6	3.5	0.375	0.25	13.48477978	0.4375	0.5625	0.875	0.625	0.625	0	0.375	0	0	0	2.09703585	12.55683541	10.45979956	0	0	1	No	0	Yes
48	Male	Married	18	NA	NA	No	2	6	1	54.08424523	2.5	5	5	1	0.166666667	22.66936258	0.555555556	0	0.5	0	0.333333333	0.5	0.333333333	0	0	0	0.832909123	11.07097845	10.23806933	1	0	1	No	0	Yes
40	Female	Married	18	NA	NA	No	2	9	1	39.59060802	1.111111111	8	8	0.333333333	0.222222222	15.15017418	0.395061728	0.237037037	0.666666667	0.555555556	1	0.777777778	0.111111111	0	0	0	1.264126727	11.27503192	10.01090519	0	0	0	No	0	No
29	Female	Not married	18	NA	NA	Yes	0	12	0.377777778	28.58254493	7.1	5	3.4	0.272727273	0.363636364	17.42794691	0.96	0.216	0.454545455	0.272727273	0.545454545	0.636363636	0.181818182	0.090909091	0	0.090909091	2.433508087	12.31718398	9.883675895	0	1	1	No	0	Yes
36	Male	Married	16	NA	NA	No	0	7	0.428571429	47.78790687	4.5	6	2.571428571	0.571428571	0.428571429	13.43768688	0.816326531	0	0.857142857	0.285714286	0.428571429	1	0.571428571	0	0	0.142857143	0	8.604661843	8.604661843	1	0	0	No	0	No
35	Female	Not married	18	NA	NA	Yes	0	6	1	51.64845259	2.833333333	5	5	0.333333333	0.166666667	11.18928058	0.555555556	0.384	0.5	0.166666667	0.5	0.5	1	0	0	0	NA	NA	NA	0	1	0	No	0	No
42	Female	Married	18	NA	NA	No	0	17	1	60.32908163	2.2	4	4	1	0.2	11.56287162	0.96	0	0.6	0	1	0	0.6	0	0	0	1.264126727	10.44048096	9.176354235	0	0	0	No	0	No
43	Female	Not married	12	NA	NA	No	1	6	0.466666667	50.31877551	4	3	2.333333333	0.166666667	0.666666667	7.395944835	1	0	0	0.833333333	0.5	0.5	0.5	0	0	0	1.600598964	10.76705453	9.166455562	0	1	0	No	0	No
38	Female	Married	12	20	30	No	23	4	0.5	74.07407407	2.5	3	1.5	0.5	0.25	13.73559852	0.75	0.45	0.75	0	0.25	0.5	0.5	0.25	0.5	0.5	1.264126727	12.3875927	11.12346597	0	0	0	Yes	1	No
52	Female	Not married	16	NA	NA	Yes	1	13	0.266666667	26.43983083	8.323529412	5	2.4	0.090909091	0.636363636	13.50719973	0	0	0.818181818	0.363636364	0.363636364	0	0.545454545	0	0	0	NA	NA	NA	0	0	1	No	0	Yes
32	Female	Married	18	NA	NA	No	0	7	0.761904762	45.37636324	3.571428571	6	4.571428571	0.571428571	0.428571429	11.14835029	0.489795918	0	0.857142857	0.142857143	0.571428571	0.142857143	1	0	0	0	NA	NA	NA	0	0	0	No	0	No
43	Female	Married	16	NA	NA	No	1	7	0.619047619	40.47218568	4.307692308	5	3.714285714	0.285714286	0.571428571	7.739816658	0.816326531	0	0.857142857	0.142857143	0.571428571	0	0.142857143	0	0	0	1.264126727	11.31564635	10.05151962	0	0	0	No	0	No
44	Female	Married	18	NA	NA	No	0	10	0.416666667	34.59565933	6.625	7	3.333333333	0.333333333	0.222222222	9.193898943	0.395061728	0	0.777777778	0	0.555555556	0	0.333333333	0	0	0	1.264126727	12.27453771	11.01041099	0	0	0	No	0	No
39	Female	Married	16	NA	NA	No	0	11	1	54.2026338	2	5	5	0.5	0.166666667	8.734987121	1	0	0.333333333	0	0.166666667	0	0.333333333	0	0	0	1.600598964	13.02241395	11.42181498	0	0	0	No	0	No
30	Female	Married	16	NA	NA	No	0	5	0.6	57.59012346	2.8	4	2.4	0.6	0.6	13.78404875	0.96	0	0.4	0	0.2	0	0.4	0	0	0	2.09703585	11.73117381	9.63413796	0	0	1	No	0	Yes
42	Female	Married	18	NA	NA	No	1	6	0.9	63.89575071	2.111111111	4	3.6	0.6	0.4	13.53513945	0.64	0	0.6	0	0.4	0	0.6	0	0	0	NA	NA	NA	0	0	0	No	0	No
23	Female	Not married	15	NA	NA	No	0	8	0.857142857	42.67562852	3.821428571	7	6	0.5	0.25	17.53975077	0.9375	0.45	0.5	0.375	0.25	0.125	0.625	0	0	0	NA	NA	NA	0	0	0	No	0	No
44	Female	Married	16	NA	NA	No	NA	5	1	65.44479875	2.125	4	4	0.8	0.2	24.05618424	0.96	0	0.2	0.2	0.8	0	0	0	0	0	NA	NA	NA	0	0	1	No	0	Yes
40	Female	Married	16	NA	NA	No	2	5	0.4	57.86419753	3.5	2	1.6	0.2	0.2	1.58113883	0.64	0	0.8	0.6	0.2	0	0.4	0	0	0.4	NA	NA	NA	0	0	1	No	0	Yes
38	Female	Married	16	NA	NA	No	0	6	1	54.35243056	2.35	5	5	0.333333333	0.333333333	11.33137238	0.555555556	0	0.666666667	0	0.5	0	0.166666667	0	0	0	NA	NA	NA	0	0	0	No	0	No
32	Female	Married	18	NA	NA	No	1	11	0.444444444	33.01113868	6.966666667	6	4	0.636363636	0.090909091	17.77513869	0.36	0	0.727272727	0.272727273	0.090909091	0	0	0	0.090909091	0.272727273	NA	NA	NA	0	1	0	No	0	No
42	Female	Married	16	NA	NA	No	0	7	0.666666667	44.32265866	4	6	4	0.571428571	0.142857143	10.87592361	0.489795918	0.489795918	0.714285714	0	0.285714286	0.428571429	0.142857143	0	0	0	NA	NA	NA	0	0	0	No	0	No
53	Female	Married	14	40	44	No	11	8	0.821428571	43.31720269	3.433333333	7	5.75	0.75	0.25	18.23654103	0.4375	0	0.5	0	0.625	0	0.875	0	0	0	1.264126727	11.2287979	9.96467117	0	0	0	Yes	1	No
53	Female	Married	16	40	46	No	3	14	1	53.17009602	2.333333333	5	5	1	0.333333333	19.88382928	0.64	0	0.833333333	0	0.333333333	0	0.666666667	0	0	0	NA	NA	NA	0	0	1	Yes	1	Yes
38	Female	Not married	16	NA	NA	Yes	0	11	0.857142857	45.86544913	3.285714286	6	5.142857143	0.285714286	0.571428571	16.25540203	0.489795918	0	0.142857143	0	0	0	0.571428571	0	0	0	1.264126727	12.20044426	10.93631753	0	0	0	No	0	No
52	Female	Married	14	NA	NA	No	0	14	0.642857143	41.40674637	4.133333333	6	4.5	0.625	0.875	21.89694477	0.489795918	0	0.75	0	0.25	0.375	0.5	0	0	0	NA	NA	NA	0	0	0	No	0	No
49	Female	Not married	16	NA	NA	Yes	9	7	0.285714286	36.01234568	5.75	3	1.714285714	0.285714286	0.142857143	11.3703876	0.979591837	0.53877551	1	0.428571429	0.142857143	0.285714286	0	0	0	0	NA	NA	NA	0	0	0	No	0	No
50	Female	Not married	18	NA	NA	No	0	19	0.75	39.87509645	4.375	7	5.25	0.5	0.875	19.21309078	0.489795918	0	0.75	0.125	0.5	0	0.125	0	0	0	1.264126727	10.61591241	9.351785683	0	0	0	No	0	No
30	Female	Not married	16	NA	NA	Yes	0	9	0.305555556	30.99500868	7.125	4	2.444444444	0	0.444444444	9.743943988	0.888888889	0.444444444	0.666666667	0.444444444	0.111111111	0	0.222222222	0	0	0	1.264126727	11.8558435	10.59171677	0	0	0	No	0	No
33	Female	Not married	16	NA	NA	No	0	9	NA	NA	NA	NA	NA	0.444444444	0.555555556	12.35920709	0.987654321	0	0.777777778	0.333333333	0.111111111	0	0.444444444	0	0	0.333333333	NA	NA	NA	0	0	0	No	0	No
26	Female	Married	18	NA	NA	No	0	9	0.523809524	42.7976397	4.538461538	5	3.142857143	0.571428571	0.428571429	13.16199435	0.816326531	0	0.428571429	0.285714286	0.285714286	0	0.714285714	0	0	0	NA	NA	NA	0	0	0	No	0	No
26	Male	Not married	16	NA	NA	No	1	14	0.535714286	39.84037901	5.25	6	3.75	0.25	0.375	11.89762882	0.9375	0	0.75	0.625	0.5	0.125	0.25	0	0	0.125	0	9.208243684	9.208243684	1	0	0	No	0	No
24	Female	Not married	14	NA	NA	No	0	4	1	75.20727041	1.25	3	3	0.25	0.25	2.645751311	1	0	0	0.75	0.25	0	0.5	0	0	0	1.264126727	9.730030512	8.465903785	0	0	0	No	0	No
28	Female	Not married	16	NA	NA	No	2	10	0.5	33.21322525	6.5	7	4	0.333333333	0.333333333	11.57343702	0.987654321	0.237037037	0.555555556	0.666666667	0.222222222	0.111111111	0.222222222	0	0	0	2.09703585	12.58784917	10.49081332	0	0	1	No	0	Yes
29	Female	Married	18	NA	NA	No	0	9	0.666666667	39.12544693	5.125	8	5.333333333	0.222222222	0.444444444	2.397915762	0	0	0.666666667	0.666666667	0.555555556	0	0	0	0	0	NA	NA	NA	0	0	0	No	0	No
30	Female	Not married	16	NA	NA	No	0	7	1	59.34722222	2.4	4	4	0.8	1	17.42125139	0.96	0	0.2	0.2	0.2	0.2	0.8	0	0	0	1.264126727	11.0794529	9.815326172	0	0	0	No	0	No
51	Female	Not married	18	NA	NA	Yes	0	6	1	55.75196409	1.166666667	5	5	0.5	0.666666667	10.83358974	0	0.333333333	0.333333333	0	0.5	0	0.166666667	0	0	0	NA	NA	NA	0	0	0	No	0	No
50	Female	Married	18	22	47	No	3	15	0.428571429	41.97861111	5.1	4	2.571428571	0.285714286	0.428571429	7.480132415	0.888888889	0	0.857142857	0.142857143	0.285714286	0	0.714285714	0	0	0	1.264126727	11.77334841	10.50922168	0	0	0	Yes	1	No
41	Female	Married	18	NA	NA	No	0	7	0.4	43.82940516	4.545454545	5	2	0.5	0.333333333	10.89954127	0.888888889	0.6	0.833333333	0.166666667	0.333333333	0	0.333333333	0	0	0	1.264126727	11.01697012	9.752843389	0	0	0	No	0	No
36	Female	Not married	18	NA	NA	No	1	10	0.523809524	40.80579594	4.714285714	4	3.142857143	0.428571429	1	16.24661137	0.816326531	0.685714286	0.428571429	0.428571429	0.142857143	0.142857143	0.857142857	0	0	0.142857143	2.09703585	11.85119921	9.754163364	0	0	1	No	0	Yes
27	Female	Not married	18	NA	NA	Yes	0	13	0.555555556	34.92619072	6.058823529	7	4.444444444	0.333333333	0.222222222	17.91647287	0.395061728	0	0.666666667	0.111111111	0	0	0.333333333	0	0	0	1.264126727	10.7707105	9.506583775	0	0	0	No	0	No
33	Male	Married	18	NA	NA	No	0	9	0.321428571	36.63475666	6.136363636	6	2.25	0.125	0.125	9.257236552	0.9375	0.5625	0.5	0.625	0.125	0	0.625	0.25	0	0	NA	NA	NA	1	0	0	No	0	No
42	Female	Married	18	NA	NA	No	2	20	0.2	29.52710496	7.882352941	3	1.8	0.307692308	0.307692308	12.7545199	0.64	0.216	0.307692308	0.384615385	0.538461538	0	0.538461538	0.230769231	0	0	1.264126727	11.22366375	9.959537022	0	0	0	No	0	No
27	Female	Married	16	NA	NA	No	0	9	0.428571429	38.08589013	5.961538462	5	3	0.25	0.5	11.37666785	0.75	0	0.5	0.75	0.125	0	0.25	0	0	0	1.264126727	11.14349071	9.879363987	0	0	0	No	0	No
36	Male	Married	18	NA	NA	No	0	10	0.555555556	38.02934975	5.857142857	9	5	0.5	0.1	13.06394529	1	0	0.7	0	0.5	0	0.2	0	0	0	0.832909123	11.196058	10.36314888	1	0	1	No	0	Yes
47	Female	Married	18	NA	NA	No	2	15	0.2	28.6518615	8.53125	5	1.8	0.153846154	0.230769231	5.925462945	0.64	0	0.692307692	0.307692308	0.153846154	0.076923077	0.076923077	0	0.076923077	0.076923077	2.09703585	12.07583155	9.978795695	0	0	1	No	0	Yes
36	Female	Married	16	NA	NA	No	NA	12	0.638888889	39.9124621	4.7	8	5.111111111	0.444444444	0.444444444	10.08436634	0.691358025	0	0.888888889	0.444444444	0.222222222	0	0.555555556	0	0	0	NA	NA	NA	0	0	0	No	0	No
31	Female	Married	14	NA	NA	No	NA	7	0.619047619	43.50429959	4.307692308	6	3.714285714	0.428571429	0.285714286	9.050124966	0.816326531	0	0.285714286	0.428571429	0.714285714	0	0	0	0	0.428571429	1.264126727	11.13498572	9.87085899	0	0	0	No	0	No
23	Female	Not married	16	NA	NA	No	2	10	0.527777778	35.40346319	5.807692308	6	4.222222222	0.444444444	0.333333333	11.40175425	0.987654321	0.459259259	0.444444444	0.555555556	0.444444444	0	0.111111111	0	0	0	NA	NA	NA	0	0	0	No	0	No
35	Female	Married	16	NA	NA	No	1	18	NA	NA	NA	NA	NA	0.416666667	0.25	11.8302813	0.84	0.216	0.666666667	0	0.166666667	0	0.25	0	0	0.083333333	1.264126727	10.25564103	8.991514306	0	0	0	No	0	No
36	Female	Married	18	NA	NA	No	4	5	0.8	58.73911705	2.888888889	4	3.2	0.4	0.6	12.68857754	0.64	0	0.6	0.2	0.4	0.2	0	0	0	0	NA	NA	NA	0	0	1	No	0	Yes
37	Female	Married	16	NA	NA	No	2	20	0.644444444	36.03584324	5.5	9	5.8	0.5	0.5	12.09040023	0.96	0	0.7	0.3	0.6	0.8	0.2	0	0	0	2.09703585	13.09500732	10.99797147	0	0	1	No	0	Yes
47	Female	Not married	16	NA	NA	No	0	13	0.472222222	33.09979424	6.7	6	3.777777778	0.222222222	0.333333333	12.29837388	0.987654321	0.237037037	0.777777778	0.111111111	0.111111111	0	0.333333333	0	0	0	1.264126727	10.31021437	9.046087642	0	0	0	No	0	No
40	Female	Married	16	NA	NA	No	0	12	0.555555556	34.44325353	6.352941176	8	5	0.4	0.8	12.12206436	0.84	0	0.6	0.2	0.1	0	0.6	0	0.2	0	NA	NA	NA	0	0	0	No	0	No
38	Female	Married	18	30	31	No	5	9	0.464285714	39.5234798	5.071428571	5	3.25	0.25	0.25	12.08304597	0.75	0	0.375	0.75	0.375	0	0.125	0	0	0	2.09703585	12.24789495	10.1508591	0	0	1	Yes	1	Yes
37	Male	Married	18	NA	NA	No	0	7	0.380952381	40.60956138	5.307692308	5	2.285714286	0.428571429	0.285714286	11.29053544	0.979591837	0	0.857142857	0.142857143	0.142857143	0.571428571	0.571428571	0	0	0.285714286	NA	NA	NA	1	0	1	No	0	Yes
31	Female	Not married	14	NA	NA	No	0	7	0.533333333	47.68627837	4	4	2.666666667	0.5	0.5	15.8492902	0	0	0.666666667	0.166666667	0.5	0	0.666666667	0	0	0	NA	NA	NA	0	0	0	No	0	No
43	Male	Married	18	NA	NA	No	0	13	0.244444444	28.11591696	7.764705882	5	2.2	0.538461538	0.538461538	20.2418708	0.84	0	0.230769231	0.230769231	0.307692308	0.769230769	0.461538462	0	0	0	NA	NA	NA	1	1	0	No	0	No
47	Female	Married	14	NA	NA	No	0	9	1	56.01851852	1	5	5	1	1	19.17724346	0.555555556	0	0	0	1	0	0.333333333	0	0	0	NA	NA	NA	0	0	0	No	0	No
34	Male	Married	16	NA	NA	No	0	3	1	92.59259259	1	2	2	1	0.333333333	13.85640646	0	0	0.666666667	0	0.333333333	0	0	0	0	0	0	9.390218952	9.390218952	1	0	0	No	0	No
29	Female	Not married	18	NA	NA	No	0	7	0.761904762	47.8772575	3.708333333	6	4.571428571	0.571428571	0.285714286	12.6151836	0.816326531	0.489795918	0.571428571	0.285714286	0.428571429	0.857142857	0.285714286	0	0	0.142857143	1.264126727	10.36267693	9.098550201	0	0	0	No	0	No
26	Female	Not married	18	NA	NA	Yes	0	7	0.666666667	43.33750285	4.653846154	6	4	0.285714286	0.714285714	16.79143773	0.979591837	0	0.714285714	0.428571429	0	0	0.285714286	0	0	0	2.09703585	11.78654615	9.689510298	0	0	1	No	0	Yes
32	Male	Married	16	NA	NA	No	0	8	0.678571429	43.41014918	4.035714286	7	4.75	0.625	0.25	15.04042173	1	0	0.875	0.125	0.25	0.25	0	0	0	0	0	9.196776089	9.196776089	1	0	0	No	0	No
50	Female	Married	14	NA	NA	No	7	9	1	40.41633338	2.766666667	8	8	0.111111111	0.444444444	5.868938954	0.395061728	0.444444444	0.777777778	0.666666667	0.666666667	0	0.111111111	0	0	0	2.09703585	12.88894015	10.7919043	0	0	1	Yes	1	Yes
32	Female	Not married	16	NA	NA	No	0	7	0.866666667	52.16000554	2.681818182	5	4.333333333	0.666666667	0.833333333	15.13935269	0.888888889	0	0.5	0.166666667	0	0.166666667	0.166666667	0	0.166666667	0.166666667	2.09703585	11.24210906	9.14507321	0	0	1	No	0	Yes
33	Female	Married	18	NA	NA	No	0	24	0.533333333	34.44764773	6.472222222	9	4.8	0.4	0.5	13.49238468	0.84	0.384	0.7	0	0.1	0	0.1	0	0	0.2	NA	NA	NA	0	0	1	No	0	Yes
34	Female	Married	14	NA	NA	No	0	4	1	92.59259259	1	2	2	1	0.333333333	11.01514109	0.888888889	0	0	0	1	0	0.333333333	0	0	0	1.264126727	10.84719922	9.583072492	0	0	0	No	0	No
40	Female	Married	16	32	32	No	8	3	1	92.59259259	1	2	2	1	0.333333333	19.97498436	0.888888889	0	0.333333333	0	1	0	0	0	0	0	NA	NA	NA	0	0	0	Yes	1	No
52	Female	Married	15	NA	NA	No	NA	11	0.761904762	46.07568027	3.142857143	6	4.571428571	0.714285714	0.142857143	NA	0.979591837	0	0.571428571	0	0.571428571	0.571428571	0.285714286	0	0	0	1.600598964	10.49662607	8.896027103	0	1	0	No	0	No
34	Female	Married	18	NA	NA	No	0	9	0.75	34.88174482	5.470588235	8	6	0.333333333	0.444444444	9.748219211	0.395061728	0.237037037	0.888888889	0.111111111	0.222222222	0	0.666666667	0.111111111	0	0	1.264126727	11.31753192	10.0534052	0	0	0	No	0	No
44	Male	Married	18	NA	NA	No	0	6	0.533333333	53.93273565	3.666666667	4	2.666666667	0.666666667	0.333333333	13.88524397	0.888888889	0	0.833333333	0	0.333333333	0.166666667	0.166666667	0	0	0	0	9.587092271	9.587092271	1	0	0	No	0	No
39	Female	Not married	14	NA	NA	No	3	16	0.722222222	39.83960862	4.133333333	8	5.777777778	0.555555556	0.555555556	12.82358937	0.987654321	0	0.444444444	0.444444444	0.444444444	0	0.333333333	0	0	0	2.09703585	11.1462491	9.049213248	0	0	1	No	0	Yes
24	Female	Not married	16	NA	NA	No	2	7	0.933333333	52.80216304	2.5	5	4.666666667	0.5	0.833333333	14.52928078	0.555555556	0.333333333	0.5	0.166666667	0.333333333	0	0.333333333	0	0	0	1.264126727	10.66673355	9.402606824	0	0	0	No	0	No
24	Female	Not married	18	NA	NA	No	0	4	1	69.52692744	2	3	3	0.25	0.75	16.34013464	1	0	0	0.25	0.75	0	0.5	0	0	0	NA	NA	NA	0	0	0	No	0	No
30	Female	Not married	18	29	30	Yes	6	8	0.785714286	39.97501112	4.125	7	5.5	0.25	1	8.92828571	0.9375	0	0	0.5	0	0.375	0.125	0	0	0.125	1.264126727	12.14814507	10.88401834	0	0	0	Yes	1	No
33	Female	Married	16	NA	NA	No	1	5	0.5	54.145	3.4	4	2	0.8	0.2	16.48332491	0.64	0	0.8	0.2	0.2	0.2	0.8	0	0	0.2	2.09703585	10.61943115	8.522395295	0	0	1	No	0	Yes
42	Female	Married	18	NA	NA	No	0	17	NA	NA	NA	NA	NA	0.428571429	0.428571429	12.36739184	0.816326531	0.53877551	0.571428571	0.285714286	0.285714286	0	0.142857143	0	0	0	2.09703585	10.8728878	8.775851946	0	0	1	No	0	Yes
47	Female	Married	16	29	43	No	21	5	1	61.56244898	2	4	4	0.8	0.4	24.54180107	0.96	0	0.4	0.2	1	0.2	1	0	0	0	NA	NA	NA	0	0	0	Yes	1	No
52	Female	Married	18	NA	NA	No	0	8	0.761904762	44.30352692	3.714285714	6	4.571428571	0.714285714	0.285714286	20.4450483	0.816326531	0	0.714285714	0	0.285714286	0	0.571428571	0	0	0	NA	NA	NA	0	0	1	No	0	Yes
43	Female	Married	16	NA	NA	No	0	17	0.607142857	41.29818811	4.892857143	7	4.25	0.25	0.375	7.005100183	0.9375	0	0.75	0.125	0.625	0	0.375	0	0	0	NA	NA	NA	0	0	0	No	0	No
28	Male	Not married	18	NA	NA	No	0	3	1	82.27777778	1.666666667	2	2	1	1	18.50225212	0.888888889	0.533333333	0.333333333	0	1	0	0.666666667	0	0	0	NA	NA	NA	1	0	0	No	0	No
28	Female	Married	18	NA	NA	No	0	3	1	92.59259259	1	2	2	1	0.666666667	15.62049935	0.888888889	0	0.666666667	0	0.333333333	0.333333333	0.666666667	0	0	0.333333333	1.264126727	11.14087911	9.87675238	0	0	0	No	0	No
33	Male	Married	15	NA	NA	No	0	3	1	82.27777778	1.666666667	2	2	1	0.333333333	19.34769581	0.888888889	0	0.666666667	0	0.333333333	0	0	0	0	0	0	9.878583588	9.878583588	1	0	0	No	0	No
25	Female	Not married	16	NA	NA	No	3	23	0.666666667	38.45789626	5.433333333	8	5.333333333	0.666666667	0.555555556	13.76388188	0.987654321	0	0.777777778	0.333333333	0.111111111	0	0.111111111	0.111111111	0	0	NA	NA	NA	0	0	1	No	0	Yes
28	Female	Not married	16	NA	NA	No	0	6	0.4	50.08907925	4.111111111	3	2	0.666666667	0.166666667	15.22169504	0.96	0	0.5	0.333333333	0.166666667	0.5	0	0	0	0.5	1.264126727	12.21277341	10.94864668	0	1	0	No	0	No
33	Female	Married	16	NA	NA	No	NA	10	1	48.821739	1.769230769	6	6	0.428571429	0.428571429	12.42309677	0.489795918	0.489795918	0.714285714	0.571428571	0.714285714	0.714285714	0.571428571	0	0	0.571428571	NA	NA	NA	0	0	1	No	0	Yes
28	Male	Not married	16	NA	NA	No	NA	6	0.866666667	54.56997724	2.7	5	4.333333333	0.333333333	0.166666667	1.673320053	0.888888889	0	0.666666667	0.333333333	0.833333333	0.166666667	0.166666667	0	0	0	NA	NA	NA	1	0	0	No	0	No
36	Female	Married	18	NA	NA	No	0	5	0.5	54.36507937	3.611111111	4	2	0.2	0.2	0	0.64	0	0.8	0.2	0.2	0.8	0.4	0	0	0	1.264126727	12.17521244	10.91108572	0	0	0	No	0	No
31	Female	Married	15	NA	NA	No	0	6	1	58.97564205	1.555555556	5	5	1	0.5	18.75810936	0.888888889	0	0.333333333	0	0.833333333	0	0.666666667	0	0	0.166666667	1.264126727	10.79403127	9.529904547	0	0	0	No	0	No
48	Female	Married	12	NA	NA	No	2	4	1	76.5625	1	3	3	1	0.25	16.37833935	0.75	0	0.5	0	0.75	1	1	0	0	0	1.264126727	11.26210312	9.997976397	0	0	0	No	0	No
34	Female	Married	15	NA	NA	No	2	7	1	46.59369209	2.923076923	6	6	0.857142857	0.285714286	10.87592361	0.979591837	0	0.142857143	0.142857143	0.857142857	0	0.428571429	0	0	0	2.09703585	10.90695211	8.80991626	0	0	1	No	0	Yes
30	Male	Married	16	NA	NA	No	0	6	1	56.01851852	1	5	5	0.666666667	0.166666667	15.60769041	0.96	0	0.833333333	0.166666667	0.166666667	0	0.166666667	0	0	0	NA	NA	NA	1	0	0	No	0	No
51	Female	Not married	16	NA	NA	No	2	2	1	88.88888889	1.5	1	1	1	1	7.071067812	0	0.6	0.5	0	0.5	0.5	0	0	0	0	NA	NA	NA	0	0	0	No	0	No
26	Female	Married	14	NA	NA	No	NA	7	0.238095238	38.12442608	5.590909091	4	1.428571429	0.428571429	0.428571429	12.20265389	0.816326531	0.587755102	0.857142857	0.714285714	0.428571429	0	0	0	0	0	NA	NA	NA	0	0	0	No	0	No
35	Female	Married	18	NA	NA	No	0	5	1	64.8	1	4	4	1	0.6	15.12283042	0.96	0	0.6	0	0.2	0	0.6	0.2	0.2	0	1.264126727	9.833006237	8.56887951	0	0	0	No	0	No
37	Female	Married	18	NA	NA	No	0	6	0.2	33.95363655	5.181818182	3	1	0.166666667	0.5	6.562519841	1	0	0.666666667	0.833333333	0.166666667	0.166666667	0.166666667	0	0	0	1.264126727	11.33407412	10.0699474	0	0	0	No	0	No
52	Male	Married	12	NA	NA	No	4	7	0.952380952	48.29786624	2.538461538	6	5.714285714	0.857142857	0.142857143	18.31600913	0.816326531	0	0.714285714	0	0.142857143	0.142857143	0.714285714	0.428571429	0	0.428571429	0	10.49668773	10.49668773	1	0	0	No	0	No
29	Female	Not married	16	NA	NA	No	0	23	0.555555556	34.22768172	6.111111111	9	5	0.272727273	0.727272727	10.79300185	0.84	0.216	0.818181818	0.363636364	0.454545455	0.181818182	0.181818182	0	0	0.272727273	2.09703585	11.15362984	9.056593987	0	0	1	No	0	Yes
39	Female	Married	18	NA	NA	No	0	17	0.4	38.31846813	6.875	9	3.6	0.214285714	0.214285714	6.669999167	0.84	0	0.642857143	0.071428571	0.071428571	0	0.071428571	0	0	0	1.264126727	11.01708608	9.752959349	0	0	0	No	0	No
27	Female	Married	18	NA	NA	No	0	13	0.4	34.28891057	6.9	7	3.6	0.384615385	0.230769231	13.80861245	0.96	0	0.538461538	0.230769231	0.230769231	0	0.461538462	0	0	0	1.264126727	11.82737754	10.56325081	0	0	0	No	0	No
40	Female	Married	16	NA	NA	No	0	45	0.583333333	34.49024383	6.111111111	8	4.666666667	0.111111111	0.444444444	5.286250509	0.987654321	0.237037037	0	0.444444444	0.777777778	0	0.222222222	0	0	0	2.09703585	12.93379131	10.83675546	0	0	1	No	0	Yes
53	Female	Married	14	NA	NA	No	0	8	0.821428571	45.74677373	3.454545455	7	5.75	0.375	0.25	14.38190828	1	0	0.625	0.25	0.375	0.125	0.625	0	0	0.125	1.264126727	10.96966003	9.705533306	0	0	0	No	0	No
37	Female	Married	15	NA	NA	No	0	6	1	62.96407407	1.6	4	4	0.8	0.4	11.88696765	0.96	0	0.6	0	0.8	1	0.6	0	0	0	NA	NA	NA	0	0	1	No	0	Yes
37	Female	Married	16	NA	NA	No	NA	4	0.5	62.75510204	2.785714286	2	1.5	0.5	0.25	13.6961065	0.75	0	0.75	0.25	0.25	0.25	0.75	0	0	0	2.09703585	12.74076579	10.64372994	0	0	1	No	0	Yes
38	Male	Married	16	NA	NA	No	0	3	1	92.59259259	1	2	2	0.666666667	0.333333333	2.309401077	0.888888889	0	0.333333333	0.333333333	1	0	0.333333333	0	0	0	0	9.184811994	9.184811994	1	0	0	No	0	No
47	Female	Married	16	NA	NA	No	NA	24	NA	NA	NA	NA	NA	0.111111111	0.444444444	8.261355821	0.395061728	0.237037037	0.777777778	0.444444444	0.888888889	0	0	0	0.111111111	0	1.264126727	12.82303594	11.55890921	0	0	0	No	0	No
44	Female	Not married	18	NA	NA	Yes	NA	8	NA	NA	NA	NA	NA	0.285714286	0.142857143	15.37158789	0.816326531	0	0.428571429	0.142857143	0.142857143	0.285714286	0.428571429	0	0	0	NA	NA	NA	0	0	1	No	0	Yes
53	Male	Married	18	NA	NA	No	0	9	0.904761905	49.08826491	3.041666667	6	5.428571429	0.714285714	0.142857143	22.88272378	1	0	0.857142857	0	0.428571429	0.142857143	0.285714286	0	0	0	0	9.433356748	9.433356748	1	0	0	No	0	No
41	Male	Married	14	NA	NA	No	0	2	1	112.5	1	1	1	1	1	16.97056275	0	0	0.5	0	0.5	1	0.5	0	0	0	0	11.15965855	11.15965855	1	0	0	No	0	No
41	Female	Married	16	NA	NA	No	5	8	0.357142857	47.41597796	5.590909091	7	2.5	0.25	0.125	15.31339283	1	0.2625	0.625	0.375	0.75	0	0	0.125	0.125	0.125	NA	NA	NA	0	0	0	No	0	No
53	Female	Not married	16	NA	NA	No	0	9	0.416666667	33.96100206	6.71875	7	3.333333333	0.333333333	0.111111111	NA	0.691358025	NA	0.777777778	0	0.333333333	0	0	0	0	0	1.264126727	11.67515013	10.4110234	0	0	0	No	0	No
37	Female	Not married	18	NA	NA	No	NA	17	1	36.68611948	2.666666667	9	9	0.384615385	0.384615385	15.01258731	0.96	0.414814815	0.230769231	0	0.307692308	0	0	0	0	0	NA	NA	NA	0	0	0	No	0	No
44	Female	Married	18	NA	NA	No	0	7	0.619047619	43.96391052	4.208333333	6	3.714285714	0.428571429	0.142857143	15.27369354	0.979591837	0	0.857142857	0.571428571	0.428571429	0	0.571428571	0	0	0	NA	NA	NA	0	0	0	No	0	No
47	Female	Married	18	NA	NA	No	0	7	0.533333333	53.44897959	3.7	5	2.666666667	0.666666667	0.5	14.92201952	0.888888889	0	0.5	0	0.166666667	0	0.5	0	0	0	1.264126727	10.88559052	9.621463792	0	0	0	No	0	No
46	Male	Married	14	NA	NA	No	3	7	0.476190476	46.05027778	4.5	5	2.857142857	0.714285714	0.428571429	17.31500863	0.979591837	0	0.714285714	0.142857143	0.142857143	0.285714286	0.428571429	0	0	0	0	10.64947647	10.64947647	1	0	0	No	0	No
38	Female	NA	18	34	34	No	8	5	1	64.8	1	4	4	0.8	0	21.75545909	0.96	0.672	0.4	0.4	0.6	0.8	1	0	0	0	1.600598964	11.71188376	10.11128479	0	0	0	Yes	1	No
53	Female	Married	18	50	50	No	3	8	0.285714286	38.43310658	5.95	5	2	0.375	0.125	13.07055032	0.4375	0	0.75	0.125	0.125	0	0.125	0	0	0	1.264126727	10.50852626	9.244399536	0	0	0	Yes	1	No
34	Male	Married	16	NA	NA	No	0	12	0.583333333	38.46244448	5.125	8	4.666666667	0.555555556	0.555555556	10.58825345	0.987654321	0.414814815	0.444444444	0.444444444	0.444444444	0	0.222222222	0	0	0	NA	NA	NA	1	0	0	No	0	No
40	Female	Married	18	NA	NA	No	0	5	1	57.91201254	2.833333333	4	4	0.6	0.4	16.28496239	0.96	0.384	0.6	0.2	0.2	0.2	0.4	0	0	0.4	2.09703585	12.07015137	9.973115523	0	0	1	No	0	Yes
32	Female	Married	18	NA	NA	Yes	0	19	0.464285714	32.22078831	5.75	5	3.25	0.5	0.875	11.45721856	1	0.2625	0.625	0.25	0.375	0	0	0	0	0	NA	NA	NA	0	0	0	No	0	No
27	Male	Not married	18	NA	NA	No	0	14	0.428571429	42.99666992	4.892857143	6	3	0.625	0.25	9.44154951	0.9375	0	0.875	0.5	0.125	0.25	0.375	0	0	0.125	0	9.813019373	9.813019373	1	1	0	No	0	No
22	Female	Not married	16	NA	NA	No	1	5	0.7	54.05333333	3.2	4	2.8	0.4	0.4	14.50172404	0.96	0	0.6	0.4	0.2	0	0.2	0	0	0	2.09703585	11.30722252	9.210186674	0	0	1	No	0	Yes
33	Female	Married	16	NA	NA	No	0	13	NA	NA	NA	NA	NA	0.444444444	0.444444444	13.7658999	0.691358025	0	0.555555556	0.444444444	0.111111111	0	0.111111111	0	0	0	NA	NA	NA	0	0	0	No	0	No
34	Female	Married	16	NA	NA	No	0	16	0.533333333	36.82978754	6	9	4.8	0.363636364	0.090909091	12.41907136	0.84	0.408	0.363636364	0.272727273	0.454545455	0	0.454545455	0	0	0	1.264126727	11.62524741	10.36112069	0	0	0	No	0	No
36	Female	Married	16	NA	NA	No	0	6	1	56.51561602	2.4	5	5	0.666666667	0.333333333	13.30663995	0.888888889	0	0.666666667	0	0.5	0.166666667	0.5	0	0	0	NA	NA	NA	0	0	0	No	0	No
43	Female	Married	15	NA	NA	No	3	9	0.777777778	37.16921419	4.777777778	8	6.222222222	0.444444444	0.777777778	14.88287607	0.987654321	0	0.555555556	0.222222222	0.888888889	0	0.222222222	0	0	0	NA	NA	NA	0	0	0	No	0	No
46	Male	Not married	14	32	33	No	10	4	0.833333333	69.43204365	2	3	2.5	0.75	0.5	23.27194305	0.75	0.75	0.5	0	0.25	1	0.5	0	0	0	NA	NA	NA	1	0	0	Yes	1	No
32	Female	Married	18	NA	NA	No	0	5	1	60.16195437	2.375	4	4	0.8	0.2	12.33693641	0.96	0.672	0.8	0.2	0.2	0	0.6	0	0	0	1.264126727	11.36712882	10.1030021	0	0	0	No	0	No
45	Female	Not married	16	NA	NA	No	0	6	0.333333333	51.62719409	4.166666667	3	1.666666667	0.5	0.5	21.22969618	0.888888889	0.333333333	0.5	0.5	0.166666667	0.166666667	0.333333333	0	0	0	1.264126727	10.46246715	9.198340419	0	0	0	No	0	No
40	Male	Married	16	NA	NA	No	0	7	0.857142857	44.96269017	3.714285714	6	5.142857143	0.571428571	0.285714286	5.023753103	0.489795918	0	0.714285714	0	0.142857143	0.285714286	0.714285714	0	0	0	NA	NA	NA	1	0	0	No	0	No
30	Female	Married	18	NA	NA	No	0	10	0.607142857	39.6451495	4.625	7	4.25	0.375	0.625	13.61459301	0.75	0	0.75	0.375	0.5	0.25	0.625	0	0	0	NA	NA	NA	0	0	1	No	0	Yes
47	Female	Married	16	NA	NA	No	2	18	1	55.17493113	1.5	5	5	0.666666667	0.333333333	11.86029792	0.888888889	0	0.5	0	0.166666667	0.166666667	0.5	0	0	0	2.09703585	12.41060885	10.313573	0	0	1	No	0	Yes
36	Female	Married	18	NA	NA	No	0	3	1	88.24691358	1.333333333	2	2	1	0.333333333	18.7705443	0.888888889	0	0.333333333	0	0.333333333	0	0.666666667	0	0	0	NA	NA	NA	0	0	1	No	0	Yes
48	Female	Married	16	NA	NA	No	0	8	0.392857143	37.37510566	6	6	2.75	0.375	0.75	9.48589178	0.75	0	0.875	0.375	0.5	0	0.375	0	0	0	1.264126727	11.21723394	9.953107211	0	0	0	No	0	No
44	Female	Married	18	NA	NA	No	0	7	0.5	52.625	3.6	4	2	0.6	0.2	2.167948339	0.96	0	0.8	0	0.2	0	0.2	0	0	0	NA	NA	NA	0	0	0	No	0	No
36	Female	Married	16	NA	NA	No	1	21	0.6	33.55170697	6.289473684	8	5.4	0.4	0.8	15.67340281	0.64	0.216	0.7	0.2	0.3	0.1	0.9	0	0	0	1.264126727	11.63532612	10.37119939	0	0	0	No	0	No
30	Female	Married	18	NA	NA	No	0	7	0.523809524	45.03265494	4.636363636	5	3.142857143	0.714285714	0.428571429	13.7095726	0.816326531	0	0.285714286	0.285714286	0.142857143	0.142857143	0.285714286	0	0	0	NA	NA	NA	0	0	0	No	0	No
33	Male	Not married	18	NA	NA	No	6	19	0.75	40.60013631	4.566666667	7	5.25	0.5	0.125	12.50071427	1	0	0.5	0.625	0.625	0	0.625	0	0	0.375	0.832909123	10.8531064	10.02019728	1	0	1	No	0	Yes
52	Female	Married	18	NA	NA	No	2	19	0.911111111	34.19725778	4.5	9	8.2	0.5	0.4	15.91086282	0.84	0.216	0.6	0	0.2	1	0.6	0	0	0	NA	NA	NA	0	0	1	No	0	Yes
51	Male	Married	16	NA	NA	No	3	8	0.642857143	43.90025049	3.923076923	7	4.5	0.5	0.375	14.34710025	0.75	0	0.75	0.25	0.375	0.125	0.375	0	0	0	NA	NA	NA	1	0	0	No	0	No
42	Female	Not married	16	NA	NA	Yes	1	5	1	63.30864198	1.333333333	4	4	1	0.2	3.768288736	0.96	0	1	0	0.8	0.8	0.4	0	0	1	NA	NA	NA	0	0	0	No	0	No
43	Female	Not married	12	NA	NA	No	2	7	0.4	46.03174603	3.857142857	2	1.6	0	0.4	6.57267069	0.96	0	0.6	0.6	0.2	0	0.2	0.2	0	0	NA	NA	NA	0	0	1	No	0	Yes
33	Female	Not married	16	NA	NA	No	1	13	0.714285714	43.96599751	4	6	4.285714286	0.285714286	0.571428571	6.317021601	0.816326531	0	0.428571429	0.142857143	0.285714286	0.142857143	0.428571429	0	0	0.285714286	1.264126727	11.37296466	10.10883793	0	0	0	No	0	No
41	Male	Married	18	NA	NA	No	2	7	0.571428571	45.45060503	4.384615385	6	3.428571429	0.428571429	0.714285714	13.37196784	0.489795918	0	0.714285714	0.142857143	0.142857143	0.428571429	0.714285714	0	0	0	NA	NA	NA	1	1	0	No	0	No
32	Female	Married	18	NA	NA	No	0	8	0.5	40.96318683	5	5	3.5	0.625	0.25	11.04455263	0.75	0	0.5	0.375	0.125	0	0.25	0	0	0	NA	NA	NA	0	0	1	No	0	Yes
43	Female	Married	18	NA	NA	No	0	36	0.722222222	37.59787478	4.529411765	7	5.777777778	0.777777778	0.444444444	15.51164437	0.691358025	0	0.777777778	0.333333333	0.888888889	1	0.333333333	0	0	0.444444444	2.09703585	14.75285295	12.6558171	0	1	1	No	0	Yes
48	Female	Not married	15	45	45	No	1	13	0.857142857	44.71486542	2.928571429	7	6	0.875	0.375	18.88640857	0.4375	0.5625	0.625	0.125	0.5	0	0	0	0	0	NA	NA	NA	0	0	1	Yes	1	Yes
36	Female	Married	18	NA	NA	No	2	12	0.476190476	40.65444883	4.884615385	6	2.857142857	0.428571429	0.285714286	13.48720734	0.489795918	0	0.571428571	0.428571429	0.571428571	0	0.571428571	0	0	0	NA	NA	NA	0	0	1	No	0	Yes
52	Female	Married	14	NA	NA	No	2	4	1	73.6421131	1.5	3	3	1	0.25	19.13112647	1	0	0.75	0.25	0.5	0	0	0	0.25	0	NA	NA	NA	0	0	0	No	0	No
33	Female	Married	18	NA	NA	No	0	11	0.777777778	38.13324001	3.888888889	8	6.222222222	0.555555556	0.777777778	18.52700731	0.888888889	0	0.555555556	0	0.111111111	1	0.222222222	0	0	0	NA	NA	NA	0	0	1	No	0	Yes
40	Female	Married	18	NA	NA	No	0	26	0.80952381	48.71146262	3.041666667	6	4.857142857	0.142857143	0.571428571	8.635475006	0.489795918	0.489795918	0.428571429	0.571428571	0.857142857	0	0.142857143	0	0	0	NA	NA	NA	0	0	1	No	0	Yes
42	Female	Married	14	NA	NA	No	2	4	1	73.57	1.3	3	3	0.25	0.25	6.480740698	0.888888889	0.45	0.75	0.75	1	0	0.25	0	0	0	NA	NA	NA	0	0	0	No	0	No
22	Male	Not married	15	NA	NA	No	0	10	0.377777778	35.02548658	6.59375	5	3.4	0.5	0.6	22.84269881	0.84	0.216	0.7	0.4	0.6	0.1	0	0	0	0	0	10.79851438	10.79851438	1	0	0	No	0	No
34	Female	Married	16	NA	NA	No	1	7	0.523809524	41.78489544	4.428571429	5	3.142857143	0.571428571	0.285714286	11.44344271	0.979591837	0	0.571428571	0.285714286	0.142857143	0.857142857	0.857142857	0	0	0	1.264126727	11.90381246	10.63968573	0	0	0	No	0	No
27	Female	Not married	16	NA	NA	No	0	15	0.5	36.37576226	5.75	7	3.5	0.25	0.25	5.680480362	1	0.4875	0.5	0.625	0.625	0	0.125	0	0	0	NA	NA	NA	0	0	0	No	0	No
41	Female	Married	14	NA	NA	No	0	6	1	53.64715619	2.166666667	5	5	0.5	0.666666667	12.81665583	0.888888889	NA	0.666666667	0.5	0.5	0.166666667	0.666666667	0	0	0	NA	NA	NA	0	0	0	No	0	No
52	Male	Married	16	NA	NA	No	2	5	0.6	62.58503401	3	4	2.4	0.6	0.4	18.79361594	0.96	0	0.8	0.2	0.2	0.6	0	0	0	0.2	NA	NA	NA	1	0	0	No	0	No
34	Male	Not married	18	NA	NA	Yes	0	6	1	54.06787289	2	5	5	0.333333333	1	1.788854382	0.888888889	0	1	0	0.833333333	1	0.666666667	0	0	0	NA	NA	NA	1	1	0	No	0	No
50	Male	Not married	14	NA	NA	Yes	2	8	NA	NA	NA	NA	NA	0	0.25	6.057757718	0.9375	0	0.625	0.25	0.375	0	0.5	0.375	0.25	0.625	NA	NA	NA	1	0	0	No	0	No
48	Male	Married	18	NA	NA	No	1	9	0.472222222	39.52988229	5.25	7	3.777777778	0.444444444	0.333333333	10.9772492	0.888888889	0	0.777777778	0.444444444	0.444444444	0.222222222	0.444444444	0	0.111111111	0.111111111	NA	NA	NA	1	0	0	No	0	No
46	Female	Married	16	NA	NA	No	0	9	0.535714286	40.78301031	5.538461538	7	3.75	0.25	0.5	4.314979446	0.4375	0.45	0.5	0	0.375	0.875	0.125	0	0.25	0	NA	NA	NA	0	0	0	No	0	No
49	Female	Not married	16	NA	NA	No	1	4	1	79.24382716	1.5	3	3	0	0.5	5.773502692	0	0	0.25	0.5	0.25	0	0	0	0	0	NA	NA	NA	0	0	0	No	0	No
49	Female	Married	14	NA	NA	No	0	17	1	38.11899163	1.766666667	9	9	0.384615385	0.307692308	18.28660712	0.96	0	0.615384615	0	0.153846154	0	0.230769231	0	0	0	2.433508087	12.79344793	10.35993985	0	0	1	No	0	Yes
31	Female	Married	16	28	28	No	11	8	0.80952381	48.37138626	2.846153846	6	4.857142857	0.428571429	0.714285714	14.73899913	0.979591837	0	0.428571429	0.142857143	0.285714286	0.285714286	0.285714286	0	0	0	NA	NA	NA	0	0	0	Yes	1	No
39	Female	Married	16	NA	NA	No	0	15	0.466666667	35.76419837	6.857142857	8	4.2	0.3	0.3	11.00757315	0.987654321	0.216	0.8	0.7	0.1	0	0.6	0	0	0	NA	NA	NA	0	0	1	No	0	Yes
49	Female	Married	18	NA	NA	No	2	24	NA	NA	NA	NA	NA	0.363636364	0.727272727	2.875181154	0.64	NA	0.818181818	0	0.454545455	0.636363636	0.090909091	0	0	0	NA	NA	NA	0	0	0	No	0	No
30	Female	Not married	18	NA	NA	No	NA	10	0.422222222	33.32083886	7.15625	8	3.8	0.3	0.4	16.80740578	1	0.408	0.9	0.6	0	0	0.2	0	0	0	NA	NA	NA	0	0	1	No	0	Yes
32	Female	Not married	18	NA	NA	No	1	6	0.533333333	48.09693878	3.9	4	2.666666667	0.333333333	0.5	15.15805616	0	0	0.666666667	0.833333333	0.5	0.166666667	0.333333333	0	0	0	1.264126727	10.97443032	9.710303593	0	0	0	No	0	No
42	Female	Not married	18	NA	NA	Yes	0	16	0.6	51.31120181	3.4	3	2.4	0	0.2	11.90378091	0.96	0	0.4	0.2	0.6	0	0.2	0	0	0	NA	NA	NA	0	0	0	No	0	No
35	Female	Not married	18	NA	NA	No	0	10	0.80952381	46.36637081	3.884615385	6	4.857142857	0.428571429	0.285714286	12.09486314	0.979591837	0.293877551	0.857142857	0	0.142857143	0.714285714	0	0	0	0	NA	NA	NA	0	1	0	No	0	No
47	Female	Married	16	NA	NA	No	1	6	0.4	43.99435764	4.375	3	2	0.333333333	0.166666667	7.118052168	0.555555556	0	0.5	0.666666667	0.166666667	0	0.666666667	0	0	0	NA	NA	NA	0	0	0	No	0	No
23	Female	Not married	14	NA	NA	No	0	15	1	35.18984145	3	9	9	0.666666667	0.466666667	15.66631205	0.96	0	0.2	0	0.666666667	0.666666667	0.266666667	0.133333333	0	0.133333333	NA	NA	NA	0	0	0	No	0	No
50	Female	Married	15	NA	NA	No	1	6	0.6	45.36187484	4	4	3	0.5	0.5	19.05168409	1	0	0.666666667	0	0.5	0.833333333	0.333333333	0	0	0	1.264126727	9.731510328	8.467383601	0	0	0	No	0	No
28	Female	Married	16	NA	NA	No	0	8	0.785714286	44.42481301	3.692307692	7	5.5	0.25	0.375	11.36410389	1	0	0.625	0.625	0.375	0.25	0.5	0	0	0	1.264126727	12.16278138	10.89865465	0	0	0	No	0	No
25	Female	Married	16	NA	NA	No	0	7	0.571428571	44.84651885	4.5	6	3.428571429	0.571428571	0.571428571	12.9062554	0.979591837	0	0.571428571	0.571428571	0.571428571	0	0.571428571	0	0	0	NA	NA	NA	0	0	0	No	0	No
41	Female	Married	16	NA	NA	No	0	7	0.571428571	48.86495755	4.045454545	6	3.428571429	0.428571429	0.428571429	15.3343685	0.979591837	0.293877551	0.571428571	0.428571429	0.571428571	0.428571429	0.285714286	0	0.142857143	0	NA	NA	NA	0	0	0	No	0	No
42	Male	Married	16	NA	NA	No	4	15	0.678571429	42.24249915	3.6	7	4.75	0.125	0.125	2.445841953	0.979591837	0	0.875	0.5	0.75	0	0	0	0	0	0.832909123	10.39654926	9.563640135	1	0	1	No	0	Yes
29	Female	Married	16	NA	NA	No	1	14	0.555555556	39.00462683	5.545454545	8	4.444444444	0.222222222	0.333333333	12.76823315	0.888888889	0.237037037	0.444444444	0.777777778	0.222222222	0	0.111111111	0	0	0	NA	NA	NA	0	0	1	No	0	Yes
29	Female	Not married	18	NA	NA	No	0	7	0.380952381	35.08663742	5.230769231	6	2.285714286	0.142857143	0.428571429	9.105205209	0.489795918	0	0.428571429	0.857142857	0.142857143	1	0.142857143	0	0	0	NA	NA	NA	0	1	0	No	0	No
38	Female	Not married	12	NA	NA	No	1	3	0.666666667	75.12345679	2	2	1.333333333	0.666666667	1	14	0.888888889	0	0.333333333	0.333333333	0.666666667	0.333333333	0.666666667	0	0.666666667	0	2.09703585	11.60662873	9.509592876	0	0	1	No	0	Yes
38	Female	Not married	16	NA	NA	No	0	4	0.666666667	63.91049383	2.833333333	3	2	0.75	0.75	3.31662479	1	0	0.75	0	0.25	0.25	0.75	0	0	0	1.264126727	11.71369437	10.44956764	0	0	0	No	0	No
48	Female	Married	14	NA	NA	NA	0	22	0.464285714	43.35357527	5.076923077	7	3.25	0.5	0.5	20.11218536	0.4375	0	0.5	0.25	0.75	0.125	0.125	0	0	0	NA	NA	NA	0	0	0	No	0	No
33	Male	Married	16	NA	NA	No	0	6	1	58.04807335	1.4	5	5	0.666666667	0.333333333	13.20227253	0.888888889	0	0.666666667	0.333333333	0.666666667	1	1	0	0	0	NA	NA	NA	1	0	0	No	0	No
45	Male	NA	16	NA	NA	No	0	10	0.785714286	39.82718755	4.076923077	7	5.5	0.25	1	14.75272372	0.9375	0	0.875	0	0.125	0	0.125	0	0	0	NA	NA	NA	1	1	1	No	0	Yes
47	Female	Married	18	NA	NA	No	0	7	0.6	61.72839506	2.333333333	3	2.4	0.8	0.8	11.92895637	0.96	0	0.2	0	0.6	0	0.6	0	0	0	NA	NA	NA	0	0	0	No	0	No
30	Female	Married	16	NA	NA	No	2	18	0.866666667	53.5573921	2.166666667	5	4.333333333	0.5	0.333333333	12.31936146	0.888888889	0	0.666666667	0.166666667	0.166666667	0.833333333	0.166666667	0	0	0	NA	NA	NA	0	0	0	No	0	No
53	Female	Married	18	NA	NA	No	0	12	0.666666667	45.30081914	3.142857143	6	4	0.714285714	0.428571429	26.84168755	0.979591837	0	0.571428571	0	0.142857143	0	0.571428571	0	0	0	NA	NA	NA	0	0	0	No	0	No
27	Female	Not married	16	NA	NA	No	0	12	0.6	32.5328718	6.555555556	8	5.4	0.4	0.7	13.36496248	0.96	0.216	0.6	0.6	0.5	0.4	0.3	0	0	0	NA	NA	NA	0	1	0	No	0	No
44	Female	Married	15	NA	NA	No	4	24	1	52.17186814	3	5	5	0.5	0.166666667	14.5143607	1	0	0.5	0.166666667	0.833333333	0.333333333	1	0	0.166666667	0.5	2.09703585	12.92221577	10.82517992	0	0	1	No	0	Yes
47	Female	Married	16	NA	NA	No	0	6	0.6	50.37387755	3.9	5	3	0.333333333	0.666666667	10.20620726	0.555555556	0	0.833333333	0.333333333	0.666666667	0	0	0	0	0	NA	NA	NA	0	0	1	No	0	Yes
39	Female	Married	16	NA	NA	No	0	5	0.6	62.1171875	3.125	4	2.4	0.6	0.2	13.50185172	0.96	0	0.8	0.4	0.6	0	0.4	0	0	0	1.264126727	12.10324036	10.83911363	0	0	0	No	0	No
53	Female	Married	18	50	50	No	3	10	0.666666667	33.37718973	5.6	9	6	0.4	0.2	9.150591966	0.64	0	0.8	0	0.3	0	0	0	0	0	NA	NA	NA	0	0	0	Yes	1	No
50	Female	Not married	15	NA	NA	No	0	5	1	64.8	1	4	4	0.8	0.6	12.62933094	0.75	0	0.4	0.2	0.2	0	0.4	0	0	0	NA	NA	NA	0	0	0	No	0	No
48	Female	Married	16	NA	NA	No	3	9	0.857142857	39.75214245	4.5	7	6	0.625	0.375	11.04212712	0.9375	0.2625	0.625	0	0.25	0.75	0.625	0	0	0	NA	NA	NA	0	0	1	No	0	Yes
31	Female	Married	18	NA	NA	No	0	9	0.472222222	38.07025935	6.1875	8	3.777777778	0.222222222	0.111111111	9.300537619	0.888888889	0.592592593	0.777777778	0.444444444	0.222222222	1	0.111111111	0	0	0	1.264126727	10.60062733	9.336500598	0	0	0	No	0	No
49	Male	Not married	18	NA	NA	Yes	NA	12	0.688888889	31.91462697	5.842105263	9	6.2	0.166666667	0.583333333	10.83666615	0.96	0.792	0.666666667	0.083333333	0.083333333	0	0.25	0	0	0	0.832909123	10.1338517	9.300942572	1	0	1	No	0	Yes
37	Female	Married	18	NA	NA	No	0	8	0.642857143	42.30053358	4.466666667	7	4.5	0.5	0.375	14.81734023	0.75	0	0.875	0	0.375	0	0.625	0	0	0	NA	NA	NA	0	0	1	No	0	Yes
47	Female	Married	18	NA	NA	No	3	5	1	62.98497354	1.6	4	4	0.8	0.8	15.56598856	0.96	0	0.8	0	0.2	0	0.4	0	0	0	NA	NA	NA	0	0	1	No	0	Yes
38	Female	Married	16	NA	NA	No	5	10	0.733333333	56.01323115	3.15	5	3.666666667	0.333333333	0.5	8.959166628	1	0.333333333	0.833333333	0.166666667	0.166666667	0	0.666666667	0	0	0	NA	NA	NA	0	0	1	No	0	Yes
46	Female	Married	18	NA	NA	No	1	10	0.388888889	35.03727324	6.857142857	8	3.111111111	0.333333333	0.333333333	7.584706835	0.888888889	0	0.888888889	0.555555556	0.333333333	0	0.111111111	0	0	0.111111111	1.264126727	10.62964034	9.365513614	0	0	0	No	0	No
38	Female	Not married	18	NA	NA	Yes	0	14	0.666666667	50.0792339	3.909090909	5	3.333333333	0.166666667	0.5	12.15593134	1	0.333333333	0.666666667	0	0	0	0.166666667	0	0	0.666666667	NA	NA	NA	0	0	0	No	0	No
52	Female	Married	NA	NA	NA	No	2	6	0.533333333	49.10763889	4.125	4	2.666666667	0.166666667	0.333333333	9.368386556	1	0.333333333	0.5	0.5	0.166666667	0	0.166666667	0	0	0	NA	NA	NA	0	0	0	No	0	No
50	Male	Not married	16	NA	NA	No	NA	7	0.142857143	25.87037037	6.166666667	2	0.857142857	0.428571429	0.428571429	11.07334853	0.888888889	0.293877551	0.714285714	0.285714286	0.142857143	0	0.142857143	0	0	0	0	9.494934983	9.494934983	1	0	0	No	0	No
28	Female	Not married	16	NA	NA	Yes	0	33	0.422222222	29.89851033	7.527777778	6	3.8	0.2	0.4	14.38401891	0.64	0	0.5	0.4	0.5	0	0.6	0	0	0	NA	NA	NA	0	0	1	No	0	Yes
39	Female	Married	14	NA	NA	No	4	16	0.861111111	37.61771179	4.147058824	8	6.888888889	0.444444444	0.666666667	4.003470716	0.888888889	0	0.777777778	0	0.333333333	0	0.222222222	0	0	0	NA	NA	NA	0	0	0	No	0	No
51	Female	Married	18	NA	NA	No	0	17	0.428571429	38.62705457	5.423076923	6	2.571428571	0.428571429	0.428571429	8.234653837	0.489795918	0	0.857142857	0	0.428571429	0	0.142857143	0	0	0.285714286	NA	NA	NA	0	0	0	No	0	No
37	Female	Not married	18	NA	NA	Yes	0	35	0.711111111	34.48458588	4.7	9	6.4	0.5	0.6	17.34486796	0.96	0.552	0.6	0.1	0.4	0	0	0	0	0	NA	NA	NA	0	0	0	No	0	No
22	Female	Not married	15	NA	NA	No	2	9	0.416666667	37.14994331	6.214285714	6	3.333333333	0.666666667	0.555555556	14.01784577	0.888888889	0.444444444	0.666666667	0.444444444	0.333333333	0.111111111	0.777777778	0	0	0.333333333	1.264126727	10.32863419	9.064507459	0	0	0	No	0	No
29	Female	Married	18	NA	NA	No	0	10	NA	NA	NA	NA	NA	0.5	0.5	14.7576722	0.84	0	0	0	0.1	0.1	0.7	0	0	0	NA	NA	NA	0	0	1	No	0	Yes
42	Female	Not married	16	NA	NA	No	0	6	0.8	49.37062232	3.5	5	4	0.5	0.166666667	12.14907404	0.888888889	0.533333333	0.666666667	0.333333333	0.166666667	0.166666667	0.5	0	0	0	NA	NA	NA	0	0	1	No	0	Yes
42	Female	Married	16	NA	NA	No	0	31	0.833333333	39.07720974	4.333333333	8	6.666666667	0.333333333	0.222222222	13.6300322	0.691358025	0	0.888888889	0.111111111	0.333333333	0	0.111111111	0	0	0	NA	NA	NA	0	0	0	No	0	No
43	Female	Married	18	NA	NA	No	0	11	1	39.5223266	2.617647059	8	8	0.333333333	0.111111111	13.29264625	0.691358025	0	0.555555556	0.444444444	0.666666667	0	0.333333333	0	0	0	NA	NA	NA	0	0	0	No	0	No
47	Female	Married	16	NA	NA	No	0	5	0.4	52.09201389	3.6875	2	1.6	0.4	0.6	15.50806242	0.64	0	0.8	0.6	0.2	0.8	0.2	0	0	0.2	NA	NA	NA	0	0	0	No	0	No
51	Male	Married	16	43	46	No	14	10	0.688888889	37.94344872	3.90625	9	6.2	0.8	0.8	17.32820437	1	0	0.9	0	0.1	1	0	0	0	0	0	9.319713342	9.319713342	1	0	0	Yes	1	No
51	Male	Married	16	48	48	No	2	8	0.928571429	44.02850057	3.25	7	6.5	0.875	0.125	23.10225716	0.816326531	0	0.75	0	0.125	0	0.625	0	0	0	NA	NA	NA	1	0	0	Yes	1	No
36	Female	Married	16	NA	NA	No	0	6	0.933333333	55.63690476	1.8125	5	4.666666667	0.333333333	0.333333333	9.621157242	0.555555556	0.533333333	0.666666667	0.666666667	1	0	0.166666667	0	0	0	NA	NA	NA	0	0	1	No	0	Yes
46	Female	Married	16	NA	NA	No	3	26	0.6	31.82129346	6.6	9	5.4	0.166666667	0.666666667	8.071899129	0.36	0	0.416666667	0.25	0.583333333	0.583333333	0.333333333	0.083333333	0.166666667	0.5	2.09703585	10.67428247	8.577246616	0	0	1	No	0	Yes
39	Female	Married	18	NA	NA	No	0	3	1	92.59259259	1	2	2	0.666666667	0.666666667	1.732050808	0.888888889	0	0.333333333	0	0.333333333	0	0.333333333	0	0	0	NA	NA	NA	0	0	0	No	0	No
47	Female	Married	15	16	21	No	28	8	0.642857143	37.53236442	4.6	6	4.5	0.75	0.625	14.1724078	0.4375	0	0.5	0	0	0	0.25	0	0	0	1.264126727	13.04382665	11.77969992	0	0	0	Yes	1	No
40	Female	Married	18	28	28	No	3	13	0.622222222	36.65218854	5.176470588	9	5.6	0.384615385	0.307692308	18.9279335	0.96	0	0.461538462	0.153846154	0.230769231	0.769230769	0.153846154	0	0	0	NA	NA	NA	0	0	1	Yes	1	Yes
43	Female	Married	18	NA	NA	No	1	8	0.428571429	34.85939643	5.566666667	6	3	0.625	0.375	12.96974501	0.9375	0.2625	0.875	0.125	0.125	0	0.5	0	0	0	NA	NA	NA	0	0	0	No	0	No
28	Female	Married	14	NA	NA	No	1	5	0.4	59.87191752	3.1875	3	1.6	0.6	0.6	15.94678651	0.64	0	0.2	0.4	0.8	0.2	0.6	0	0	0	NA	NA	NA	0	0	0	No	0	No
39	Male	Married	18	NA	NA	No	1	17	1	46.59369209	2.923076923	6	6	0.428571429	0.142857143	6.506407099	0.979591837	0	0.571428571	0	0.428571429	0	0.142857143	0	0	0	0.832909123	8.555170368	7.722261245	1	0	1	No	0	Yes
34	Female	Married	16	NA	NA	No	0	9	1	39.64334705	1	8	8	0.444444444	0.333333333	12.01041215	0.691358025	0	0.888888889	0.333333333	0.111111111	0	0.333333333	0	0	0	NA	NA	NA	0	0	0	No	0	No
48	Female	Married	18	NA	NA	No	4	4	0.666666667	63.55555556	2.5	3	2	0.25	0	6.291528696	0.75	0	0.25	0	0.25	0	0.25	0.25	0	0	NA	NA	NA	0	0	0	No	0	No
31	Female	Not married	16	NA	NA	No	0	12	0.666666667	33.30084673	6	8	6	0.25	0.583333333	11.57631682	0.64	0	0.75	0.25	0.25	0.5	0.083333333	0	0	0	NA	NA	NA	0	0	0	No	0	No
47	Female	Married	14	NA	NA	No	0	10	1	55.72344195	1.545454545	5	5	0.666666667	0.666666667	15.29705854	0.96	0	0.5	0	0.166666667	0.333333333	0.5	0	0.166666667	0	NA	NA	NA	0	0	0	No	0	No
44	Female	Married	18	40	40	No	3	31	NA	NA	NA	NA	NA	0.666666667	0.333333333	27.4477281	0.96	0	0.75	0.166666667	0.083333333	0	0.333333333	0	0	0.083333333	1.264126727	12.22514031	10.96101358	0	1	0	Yes	1	No
31	Female	Not married	16	NA	NA	Yes	0	6	0.266666667	31.40432099	5.333333333	2	1.333333333	0.166666667	0.333333333	17.22111108	0.888888889	0.533333333	0.5	0.666666667	0.5	0.166666667	0	0	0	0.333333333	NA	NA	NA	0	0	0	No	0	No
47	Female	Married	18	NA	NA	No	0	9	0.392857143	33.61993141	6.5	7	2.75	0.25	0.625	12.95528023	0.4375	0	0.875	0.25	0.125	0	0	0	0	0	NA	NA	NA	0	0	0	No	0	No
49	Male	Married	18	NA	NA	No	0	3	0.333333333	61.11111111	2.333333333	1	0.666666667	0.666666667	0.666666667	14.6401275	0.888888889	0	0.333333333	0.333333333	0.666666667	1	0.666666667	0	0	0.666666667	NA	NA	NA	1	0	0	No	0	No
50	Female	Not married	16	32	35	No	1	6	0.466666667	46.90328168	4.166666667	5	2.333333333	0.333333333	0.833333333	12.64383908	0.555555556	0	0.333333333	0.166666667	0.166666667	0	0.333333333	0	0	0	NA	NA	NA	0	NA	1	Yes	1	Yes
30	Female	Not married	14	NA	NA	Yes	0	6	0.666666667	44.75260815	3.590909091	4	3.333333333	0.666666667	0.5	9.662642841	1	0.6	0.5	0.333333333	0.666666667	0.333333333	0.333333333	0	0	0.333333333	NA	NA	NA	0	0	0	No	0	No
45	Female	Not married	16	NA	NA	No	1	11	0.333333333	37.68923611	5.625	3	2	0.285714286	0.428571429	5.814595756	0.979591837	0	0.714285714	0.428571429	0.142857143	0	0.428571429	0	0	0	NA	NA	NA	0	0	1	No	0	Yes
42	Female	Not married	16	36	36	No	3	9	0.666666667	37.7883319	5.458333333	8	5.333333333	0.333333333	0.333333333	13.63614478	0.987654321	0	0.777777778	0.111111111	0.444444444	0.111111111	0.444444444	0	0	0	NA	NA	NA	0	0	1	Yes	1	Yes
33	Female	Married	18	NA	NA	No	0	5	0.7	65.53878982	2.055555556	4	2.8	0.8	0.2	12.11610498	0.64	0	0.8	0.2	0.2	1	0.2	0	0	0	NA	NA	NA	0	0	0	No	0	No
33	Female	Not married	16	NA	NA	No	3	10	0.4	33.42368862	7.53125	8	3.6	0.3	0.4	12.48154193	0.64	0.216	0.8	0.6	0.6	0.2	0.1	0	0	0	NA	NA	NA	0	1	0	No	0	No
26	Female	Not married	18	NA	NA	No	0	7	0.857142857	44.78029299	3.714285714	6	5.142857143	0.428571429	0.428571429	13.87701079	0.816326531	0	0.571428571	0.142857143	0.428571429	0	0.571428571	0	0	0	2.09703585	11.52101637	9.423980523	0	0	1	No	0	Yes
31	Female	Married	18	NA	NA	No	0	6	1	53.15277778	2.333333333	5	5	0.833333333	0.333333333	18.64135188	1	0	0.666666667	0.166666667	0.5	0	0.166666667	0	0	0	NA	NA	NA	0	0	0	No	0	No
31	Female	Married	16	NA	NA	No	0	7	0.666666667	52.72067901	3.25	4	3.333333333	0.5	0.5	10.59716943	0.555555556	0	0.5	0.166666667	0.166666667	0.333333333	0.5	0	0	0.166666667	NA	NA	NA	0	0	0	No	0	No
38	Male	Not married	14	NA	NA	No	0	7	0.523809524	46.99191045	4.045454545	4	3.142857143	0.428571429	0.714285714	2.507132682	0.979591837	0	0.428571429	0.285714286	0.571428571	0	0	0	0	0	NA	NA	NA	1	1	0	No	0	No
51	Female	Married	18	NA	NA	No	0	11	0.388888889	38.07772325	5.882352941	7	3.111111111	0.111111111	0.333333333	7.747759533	0.395061728	0	0.666666667	0.222222222	0.888888889	0	0	0	0	0	1.264126727	11.54028831	10.27616158	0	0	0	No	0	No
50	Male	Married	16	NA	NA	No	NA	10	NA	NA	NA	NA	NA	0.7	0.3	17.31922503	0.96	0	0.9	0.6	0.6	0	0.2	0	0	0	NA	NA	NA	1	0	0	No	0	No
35	Female	Not married	18	NA	NA	No	0	18	0.355555556	30.81884715	7.558823529	6	3.2	0.3	0.3	15.50806242	0.64	0	0.7	0.5	0.3	0	0.6	0	0	0	NA	NA	NA	0	0	1	No	0	Yes
48	Female	Married	14	NA	NA	No	1	7	0.904761905	49.72314209	2.333333333	6	5.428571429	0.714285714	0.428571429	15.80837632	0.816326531	0.587755102	0.714285714	0.142857143	0.285714286	0	1	0	0	0	1.264126727	9.399701011	8.135574284	0	0	0	No	0	No
25	Female	Not married	18	NA	NA	Yes	1	15	0.6	33.6164728	6.3	8	5.4	0.090909091	0.454545455	13.11318251	0.64	0.408	0.818181818	0.727272727	0.454545455	0.090909091	0.272727273	0	0	0	NA	NA	NA	0	0	0	No	0	No
46	Female	Married	16	37	42	No	6	23	0.688888889	33.97538401	4.736842105	9	6.2	0.454545455	0.636363636	11.72651317	0.84	0	0.363636364	0	0.454545455	0.090909091	0.272727273	0	0	0	NA	NA	NA	0	0	0	Yes	1	No
43	Female	Married	18	NA	NA	No	0	14	0.857142857	40.35237854	4.125	7	6	0.5	0.625	11.33184514	0.75	0	0.625	0.25	0.75	0	0	0	0	0	NA	NA	NA	0	0	0	No	0	No
53	Female	Married	14	NA	NA	No	0	6	1	54.8652561	1.666666667	5	5	0.833333333	0.166666667	15.39372166	0.555555556	0	0.5	0	0.333333333	0	0.333333333	0	0	0	NA	NA	NA	0	0	0	No	0	No
32	Female	Married	14	NA	NA	No	0	11	0.571428571	40.65086097	4.678571429	6	4	0.5	0.75	10.05609268	0.75	0.2625	0.25	0.5	0.25	0	0.25	0	0	0	NA	NA	NA	0	0	0	No	0	No
51	Female	Married	16	NA	NA	No	2	8	0.866666667	53.5573921	2.166666667	5	4.333333333	0.833333333	0.666666667	25.54016445	0.888888889	0	0.333333333	0.166666667	0.666666667	0	0.833333333	0	0	0	NA	NA	NA	0	0	1	No	0	Yes
38	Female	Married	16	NA	NA	NA	0	8	0.607142857	40.08401046	4.928571429	7	4.25	0.5	0.125	12.98281832	0.75	0.2625	0.875	0	0.25	0	0.25	0	0	0	NA	NA	NA	0	0	0	No	0	No
42	Male	Married	16	NA	NA	No	0	6	0.533333333	51.18308869	3.5	4	2.666666667	0	0.166666667	8.94427191	0.888888889	0.6	0.833333333	0.833333333	0.166666667	0.333333333	0.833333333	0	0	0	NA	NA	NA	1	0	0	No	0	No
43	Female	Married	14	NA	NA	No	0	10	0.714285714	43.5590654	3.6	7	5	0.75	0.875	14.96662955	0.9375	0.2625	0.375	0.25	0.5	0	0.75	0	0	0	NA	NA	NA	0	0	0	No	0	No
33	Male	Married	15	NA	NA	No	1	14	0.733333333	33.97462236	4.6	9	6.6	0.545454545	0.545454545	13.68860029	0.84	0	0.545454545	0.363636364	0.727272727	0	0	0	0	0.454545455	NA	NA	NA	1	0	0	No	0	No
24	Female	Not married	16	NA	NA	No	0	7	0.904761905	50.02435039	2.45	6	5.428571429	0.714285714	0.428571429	23.7396594	0.489795918	0	0.857142857	0	0.142857143	0	0.142857143	0	0.142857143	0	NA	NA	NA	0	0	0	No	0	No
28	Female	Married	16	NA	NA	No	0	12	0.714285714	47.11540263	3.954545455	6	4.285714286	0.428571429	0.571428571	12.81554116	0.816326531	0	0.571428571	0.285714286	0.428571429	0	0.571428571	0	0	0.142857143	NA	NA	NA	0	0	0	No	0	No
39	Male	Not married	16	NA	NA	No	NA	6	1	55.13036935	1.5	5	5	0.5	0.166666667	15.95932329	0.555555556	0.333333333	0.833333333	0.166666667	0.333333333	0.833333333	0	0	0	0.166666667	NA	NA	NA	1	0	0	No	0	No
35	Male	Married	18	NA	NA	No	0	9	1	41.53482425	3.375	7	7	0.5	1	15.3785565	0.979591837	0	0.5	0.25	0.375	1	0.25	0	0	0	NA	NA	NA	1	1	1	No	0	Yes
47	Female	Married	16	NA	NA	No	0	8	0.5	36.86462257	5.625	7	3.5	0.375	0.375	10.21116336	0.4375	0	0.75	0.125	0.125	0.125	0.125	0	0	0	NA	NA	NA	0	0	0	No	0	No
25	Female	Not married	16	NA	NA	No	4	6	0.266666667	31.96694215	5.181818182	3	1.333333333	0.166666667	0.166666667	11.75443179	0.555555556	0.6	0.833333333	0.833333333	0.166666667	0.5	0	0	0	0	NA	NA	NA	0	0	0	No	0	No
38	Female	Married	18	NA	NA	No	0	6	0.733333333	52.91003968	3.55	5	3.666666667	0.5	0.333333333	11.85608142	0.555555556	0	0.833333333	0	0.166666667	0	0.333333333	0	0	0	NA	NA	NA	0	0	0	No	0	No
42	Female	Married	16	NA	NA	No	0	8	0.428571429	37.12356653	6.1	7	3	0.375	0.5	12.35125789	0.9375	0.4875	0.75	0.25	0.25	0	0	0	0	0	NA	NA	NA	0	0	0	No	0	No
46	Female	Married	16	42	42	No	2	7	0.714285714	46.59595603	3.285714286	6	4.285714286	0.285714286	0.571428571	16.37070554	0.489795918	0	0.714285714	0	0.571428571	1	0.571428571	0	0	0	NA	NA	NA	0	0	0	Yes	1	No
51	Male	Married	15	NA	NA	NA	0	5	0.6	58.68299143	2.8125	3	2.4	0.6	0.4	12.42175511	0.96	0	0.8	0.2	0.4	0	0.4	0	0	0	NA	NA	NA	1	0	0	No	0	No
30	Female	Not married	15	NA	NA	Yes	0	7	0.380952381	39.61022928	5.166666667	4	2.285714286	0.285714286	0.428571429	14.3261333	0.979591837	0	0.714285714	0.571428571	0	0.428571429	0.571428571	0	0	0	NA	NA	NA	0	1	0	No	0	No
39	Female	Married	18	NA	NA	No	1	7	0.523809524	40.70714084	4.846153846	5	3.142857143	0.714285714	0.714285714	15.35919145	0.816326531	0.318367347	0.857142857	0.142857143	0.142857143	0	0.428571429	0.142857143	0	0	NA	NA	NA	0	0	0	No	0	No
50	Male	Married	16	NA	NA	No	0	5	1	56.96598639	2.8	4	4	0.6	0.2	11.18928058	0.64	0	0.8	0	0.4	0.4	0.4	0	0	0.4	NA	NA	NA	1	0	0	No	0	No
27	Female	Not married	18	NA	NA	No	0	5	1	56.96598639	2.8	4	4	0.6	0.2	11.43678276	0.64	0	0.6	0	0.2	0.8	0.4	0	0	0	NA	NA	NA	0	0	0	No	0	No
47	Male	Married	14	NA	NA	No	0	8	0.75	41.89514221	4.5	7	5.25	0.375	0.125	5.338539126	0.489795918	0	0.625	0.375	0.25	0.125	0.125	0	0	0	NA	NA	NA	1	0	0	No	0	No
34	Female	Married	16	NA	NA	No	0	7	1	51.64995282	1.681818182	6	6	0.428571429	0.285714286	14.69369803	0.979591837	0.293877551	0.857142857	0.142857143	0.714285714	0.142857143	0.142857143	0	0	0	NA	NA	NA	0	1	1	No	0	Yes
36	Female	Married	18	NA	NA	No	0	7	0.571428571	43.15584349	4.576923077	6	3.428571429	0.428571429	0.571428571	11.04320519	0.816326531	0.293877551	0.857142857	0.142857143	0.285714286	0	0.571428571	0	0.142857143	0	NA	NA	NA	0	0	0	No	0	No
25	Female	Married	14	NA	NA	No	NA	6	0.733333333	58.50094536	2.166666667	5	3.666666667	0.5	0.166666667	5.52871293	0.555555556	0	0.666666667	0.833333333	0.5	0	0.833333333	0	0.166666667	0.166666667	NA	NA	NA	0	0	0	No	0	No
38	Male	Married	14	NA	NA	No	2	7	0.666666667	45.4839354	4.166666667	6	4	0.428571429	0.571428571	12.52996409	0.816326531	0.293877551	0.571428571	0.428571429	0.142857143	0.571428571	0.142857143	0	0	0	NA	NA	NA	1	0	0	No	0	No
42	Male	Not married	16	NA	NA	No	NA	6	0.933333333	53.61478421	2.545454545	5	4.666666667	0.333333333	0.166666667	12.57643299	0.888888889	0	1	0.166666667	0	1	0.333333333	0	0	0	NA	NA	NA	1	0	0	No	0	No
39	Female	Not married	18	NA	NA	No	0	7	0.857142857	49.39438861	3	6	5.142857143	0.428571429	0.571428571	16.73177758	0.979591837	0	0.571428571	0.142857143	0.428571429	0.142857143	0.285714286	0	0	0	NA	NA	NA	0	0	0	No	0	No
46	Female	Married	18	NA	NA	No	0	12	0.714285714	40.50688127	4.142857143	5	4.285714286	0.428571429	0.428571429	11.54288072	0.979591837	0	0.714285714	0.142857143	0.428571429	0	0	0	0	0	NA	NA	NA	0	0	0	No	0	No
30	Male	Not married	16	NA	NA	Yes	0	24	0.266666667	27.3822661	8.0625	6	2.4	0.4	0.4	15.4474018	1	0.228	0.5	0.4	0	0.9	0.1	0	0	0	NA	NA	NA	1	0	0	No	0	No
39	Female	Married	18	NA	NA	No	0	24	0.464285714	43.27416174	4.461538462	4	3.25	0.625	0.125	20.04993766	0.9375	0	0.625	0.375	0.125	0.125	0.5	0	0	0	NA	NA	NA	0	0	1	No	0	Yes
34	Female	Not married	16	NA	NA	NA	0	9	0.428571429	37.72852104	6.214285714	7	3	0.25	0.5	10.34753249	0.489795918	0	0.875	0.25	0.25	0.75	0.25	0	0	0	NA	NA	NA	0	0	1	No	0	Yes
31	Female	Married	18	NA	NA	No	0	9	0.476190476	45.43434343	4.681818182	6	2.857142857	0.428571429	0.142857143	16.60034423	0.979591837	0	0.857142857	0.571428571	0.714285714	0	0.428571429	0	0	0	NA	NA	NA	0	0	1	No	0	Yes
30	Female	Not married	16	NA	NA	Yes	1	6	1	51.64845259	2.833333333	5	5	0.666666667	0.333333333	9.628083922	0.96	0	0.833333333	0.166666667	0.666666667	0	0.666666667	0	0	0	NA	NA	NA	0	0	1	No	0	Yes
42	Female	Married	18	NA	NA	No	0	17	0.952380952	46.43801288	3	6	5.714285714	0.571428571	1	12.24550452	0.816326531	0.293877551	0.571428571	0	0.142857143	0.142857143	0.285714286	0	0	0	NA	NA	NA	0	0	0	No	0	No
33	Female	Married	14	NA	NA	No	0	13	0.785714286	41.32682629	4.433333333	7	5.5	0.875	0.375	12.21240587	0.9375	0.45	0.625	0.125	0.25	0.5	0.75	0	0	0	NA	NA	NA	0	1	0	No	0	No
41	Female	Married	18	NA	NA	No	0	10	0.244444444	29.16421035	8.323529412	7	2.2	0.2	0.2	6.828046736	0.36	0.216	0.7	0.5	0.5	0	0.1	0	0	0	NA	NA	NA	0	0	0	No	0	No
51	Male	Married	16	NA	NA	No	NA	5	0.8	64.29188713	2.111111111	4	3.2	0.6	0.2	14.44645285	0.96	0	0.8	0.2	0.2	0.2	1	0	0	0	NA	NA	NA	1	0	0	No	0	No
46	Female	Not married	15	NA	NA	Yes	2	7	0.952380952	48.16925758	3.208333333	6	5.714285714	0.285714286	0.428571429	10.65698966	0.489795918	0.293877551	0.571428571	0	0.428571429	0	0.285714286	0	0	0	NA	NA	NA	0	0	0	No	0	No
51	Female	Not married	12	NA	NA	No	7	5	1	66.09966748	1.333333333	4	4	0.2	1	9.018499506	0.64	0	0.4	0.2	0.2	0.6	0.4	0	0.2	0	NA	NA	NA	0	1	1	No	0	Yes
48	Female	Married	18	NA	NA	No	0	12	0.5	45.85851766	5.041666667	7	3.5	0.375	0.25	4.998213967	0.9375	0	0.625	0	0.125	0	0.75	0	0	0	NA	NA	NA	0	0	0	No	0	No
37	Female	Married	18	NA	NA	No	0	10	NA	NA	NA	NA	NA	0.5	0.1	13.2211951	0.64	0	0.4	0	0.1	0.1	0.2	0.1	0	0	NA	NA	NA	0	1	0	No	0	No
42	Female	Married	18	NA	NA	No	0	18	0.535714286	38.86227768	5.392857143	7	3.75	0.125	0.5	2.695896352	0.4375	0.45	0.5	0.75	0.875	0	0	0	0	0	NA	NA	NA	0	0	0	No	0	No
39	Female	Married	16	NA	NA	No	2	17	0.428571429	36.60215105	5.821428571	7	3	0.375	0.25	12.27075501	0.75	0	0.625	0.125	0.125	0.125	0.125	0	0	0	NA	NA	NA	0	0	0	No	0	No
32	Female	Not married	18	NA	NA	No	2	6	0.533333333	43.94053918	4.166666667	5	2.666666667	0.666666667	0.333333333	13.71738556	0.555555556	0.333333333	0.666666667	0.166666667	0.166666667	0.666666667	0.833333333	0	0	0.166666667	NA	NA	NA	0	0	0	No	0	No
46	Female	Not married	18	NA	NA	No	0	11	0.380952381	35.984375	5.5	3	2.285714286	0.142857143	0.428571429	5.28700113	0.489795918	0	0.714285714	0.142857143	0.428571429	0	0.571428571	0	0	0	NA	NA	NA	0	0	1	No	0	Yes
45	Female	Not married	16	NA	NA	Yes	0	8	0.821428571	40.52139965	3.875	7	5.75	0	0.5	9.176834188	0.4375	0.675	0.875	0.125	0	0	0.125	0	0	0.25	NA	NA	NA	0	0	0	No	0	No
29	Female	Not married	18	NA	NA	Yes	0	8	0.428571429	36.48285322	5.733333333	5	3	0.125	0.375	9.691675367	0.9375	0.2625	0.625	0.5	0.25	0.125	0.5	0	0	0	NA	NA	NA	0	0	0	No	0	No
30	Female	Not married	18	NA	NA	No	0	8	0.357142857	38.26060231	5.909090909	5	2.5	0.125	0.125	4.103569874	0.9375	0.5625	0.25	0.625	0.25	0	0.25	0	0	0.125	NA	NA	NA	0	0	0	No	0	No
28	Female	Not married	16	NA	NA	No	0	23	0.523809524	48.10851033	4.208333333	5	3.142857143	0.428571429	0.428571429	13.04388198	0.816326531	0	0.857142857	0.428571429	0.285714286	0	0.285714286	0	0	0.285714286	NA	NA	NA	0	0	0	No	0	No
52	Female	Married	16	NA	NA	No	2	10	0.571428571	46.42388889	4.2	6	3.428571429	0.285714286	0.428571429	12.188988	0.489795918	0	0.714285714	0.142857143	0.428571429	0	0.142857143	0	0	0.142857143	NA	NA	NA	0	0	0	No	0	No
32	Female	Married	16	NA	NA	No	0	7	0.466666667	52.48904301	3.5625	4	2.333333333	0.428571429	0.428571429	18.23641047	0.555555556	0	0.428571429	0.571428571	0.714285714	0	0.285714286	0	0	0	NA	NA	NA	0	0	0	No	0	No
29	Male	Married	16	NA	NA	No	0	8	0.892857143	43.58347754	3.115384615	7	6.25	0.625	0.375	24.09467932	1	0	0.375	0.125	0.25	0.25	0.625	0	0	0.25	NA	NA	NA	1	0	0	No	0	No
34	Female	Married	14	NA	NA	No	3	5	0.6	50.13111111	3.6	4	2.4	0.2	0.2	6.723094526	0.96	0.384	0.6	0.6	0.4	0	0.4	0	0	0.2	NA	NA	NA	0	0	0	No	0	No
43	Female	Married	14	NA	NA	No	NA	5	0.6	57.80095742	3	3	2.4	0.8	0.2	14.8593405	0.96	0	0.2	0	0.8	0.6	0.6	0	0.4	0.2	NA	NA	NA	0	1	0	No	0	No
35	Female	Not married	18	NA	NA	Yes	2	8	0.75	40.94245795	4.333333333	6	5.25	0.375	0.375	17.34060058	0.9375	0.2625	1	0.125	0.5	0.125	0.625	0	0	0	NA	NA	NA	0	0	0	No	0	No
26	Female	Married	16	NA	NA	No	0	21	0.571428571	36.95134558	5.928571429	7	4	0.25	0.375	10.14801177	0.75	0.2625	0.625	0.625	0.75	0.125	0.125	0	0	0.375	NA	NA	NA	0	1	1	No	0	Yes
27	Male	Not married	14	NA	NA	No	0	7	0.523809524	39.28061224	4.95	5	3.142857143	0.428571429	0.285714286	1.914854216	0.816326531	0	0.571428571	0.285714286	0.428571429	0.285714286	0	0	0	0	NA	NA	NA	1	1	0	No	0	No
50	Female	Married	14	NA	NA	No	0	8	0.5	40.47619048	5.5	7	3.5	0.5	0.375	14.23024947	0.75	0	0.625	0.125	0.5	0.625	0.625	0	0	0	NA	NA	NA	0	0	0	No	0	No
27	Female	Not married	16	NA	NA	No	2	7	0.428571429	46.97438482	4.555555556	3	2.571428571	0.428571429	0.142857143	16.93826325	0.979591837	0	0.714285714	0.571428571	0.142857143	0	0.142857143	0	0	0	NA	NA	NA	0	0	0	No	0	No
48	Male	Married	12	NA	NA	No	2	12	0.904761905	47.6050951	2.428571429	6	5.428571429	0.571428571	0.285714286	15.64030203	0.979591837	0	0.714285714	0	0.428571429	0.285714286	0.714285714	0	0	0	NA	NA	NA	1	0	0	No	0	No
52	Male	Married	18	NA	NA	No	0	6	0.4	39.82583774	4.833333333	4	2	0.5	0.5	15.96245595	0.888888889	0	0.666666667	0.166666667	1	0	0.166666667	0	0	0	NA	NA	NA	1	0	0	No	0	No
40	Female	Married	16	NA	NA	No	0	23	0.619047619	47.7083762	4.083333333	6	3.714285714	0.571428571	0.571428571	18.60747418	0.979591837	0	0.857142857	0.285714286	0.428571429	0.714285714	0	0	0	0	NA	NA	NA	0	0	0	No	0	No
36	Female	Married	18	NA	NA	No	1	9	0.583333333	40.42739152	4.791666667	8	4.666666667	0.444444444	0.111111111	16.5814488	0.691358025	0	0.333333333	0.555555556	0.555555556	0	0.555555556	0	0	0.111111111	NA	NA	NA	0	0	1	No	0	Yes
30	Female	Married	18	NA	NA	No	0	12	0.533333333	30.05920572	7.3	9	4.8	0.5	0.5	16.27711413	0.84	0.384	0.9	0.1	0.5	1	0	0	0	0	NA	NA	NA	0	0	0	No	0	No
28	Female	Not married	18	NA	NA	No	0	5	0.7	51.50222222	3.4	4	2.8	0.6	0.4	16.04680654	0.96	0	0.6	0.2	0.4	0	0.2	0	0.2	0	NA	NA	NA	0	0	0	No	0	No
43	Male	Married	18	NA	NA	No	0	5	0.6	54.89752527	3.222222222	4	2.4	0.8	0.2	14.09609875	0.96	0	0.8	0	0.2	0.2	0.4	0	0	0	NA	NA	NA	1	0	0	No	0	No
42	Female	Not married	16	NA	NA	Yes	0	8	0.321428571	34.95174603	6.366666667	5	2.25	0.125	0.25	6.186101934	0	0	0.875	0.5	0	0	0.375	0	0	0	NA	NA	NA	0	0	0	No	0	No
43	Female	Not married	18	NA	NA	No	1	16	1	64.8	1	4	4	0.8	0.8	17.8465683	0.96	0	0.6	0.2	0.8	0	0.6	0.2	0.2	0.2	NA	NA	NA	0	0	0	No	0	No
37	Female	Married	16	NA	NA	No	0	9	1	59.34722222	2.4	4	4	0.8	0.6	13.42385936	0.96	0.384	0	0	0.2	0.2	0.2	0	0	0	NA	NA	NA	0	0	0	No	0	No
25	Female	Married	14	NA	NA	No	0	7	0.666666667	51.36017982	3.363636364	6	4	0.714285714	0.571428571	15.17673658	0.979591837	0	0.714285714	0.142857143	0.142857143	0.285714286	0.857142857	0	0	0	NA	NA	NA	0	0	0	No	0	No
33	Male	Married	18	30	30	No	7	18	0.666666667	38.56373137	4.823529412	8	5.333333333	0.444444444	1	12.98075499	0.888888889	0	0.777777778	0.444444444	0.333333333	0.555555556	0.222222222	0	0	0.333333333	NA	NA	NA	1	1	1	Yes	1	Yes
45	Female	Married	16	NA	NA	No	0	5	1	59.20138889	2.875	4	4	0.8	0.2	13.86722755	0.96	0	0.8	0	0.2	0	0.2	0	0	0	NA	NA	NA	0	0	0	No	0	No
50	Female	Married	16	NA	NA	No	0	9	1	40.70438761	1.433333333	8	8	1	0.444444444	24.20743687	0.987654321	0	0.444444444	0	0.555555556	0	0	0	0	0.222222222	NA	NA	NA	0	0	0	No	0	No
30	Female	Not married	16	NA	NA	Yes	2	7	0.333333333	41.08072917	5.125	4	2	0.285714286	0.142857143	15.23623501	0.979591837	0.293877551	0.857142857	0.571428571	0.142857143	0.142857143	0.428571429	0	0	0.428571429	NA	NA	NA	0	0	0	No	0	No
26	Female	Married	16	NA	NA	No	3	8	0.464285714	40.78563788	4.961538462	6	3.25	0.625	0.375	15.84241594	0.75	0	0.75	0.625	0.5	0	0.125	0	0	0.125	NA	NA	NA	0	0	0	No	0	No
34	Female	Not married	16	NA	NA	No	NA	5	0.4	42.25777778	4	3	1.6	0.4	0.2	19.46021583	0.64	0.384	0.4	0	0.4	0	0.2	0	0	0	NA	NA	NA	0	0	0	No	0	No
45	Female	Married	18	28	28	No	2	4	0.666666667	72.5308642	2.166666667	3	2	0.5	0.5	10.30776406	0.75	0	0.75	0	0.75	0.5	0.5	0	0	0	NA	NA	NA	0	1	1	Yes	1	Yes
38	Female	Married	18	NA	NA	No	0	8	0.866666667	58.66753086	2.25	5	4.333333333	0.666666667	0.5	16.02081979	0.96	0	0.166666667	0	0.666666667	0	0.166666667	0	0	0	NA	NA	NA	0	0	1	No	0	Yes
20	Female	Not married	14	NA	NA	No	0	10	0.607142857	40.6795741	5	6	4.25	0.375	0.5	12.57832603	1	0	0.5	0.5	0.375	0	0.625	0	0	0	NA	NA	NA	0	0	0	No	0	No
44	Male	Married	16	29	31	No	13	8	1	61.46031746	2.428571429	4	4	0.2	0.2	1.095445115	0.96	0	0.8	0	0.2	0.4	0	0	0	0	NA	NA	NA	1	0	0	Yes	1	No
39	Female	Married	16	NA	NA	No	0	16	NA	NA	NA	NA	NA	0.454545455	0.272727273	8.53489569	0.36	0	0.454545455	0.272727273	0.181818182	0	0.363636364	0	0	0.090909091	NA	NA	NA	0	0	0	No	0	No
48	Male	Married	14	NA	NA	No	0	4	1	76.11882716	1.333333333	3	3	0.5	1	23.97741993	0	0	0.25	0.25	0.75	0	0	0	0	1	NA	NA	NA	1	0	0	No	0	No
34	Female	Not married	18	NA	NA	Yes	NA	14	0.355555556	25.54752483	7.894736842	6	3.2	0.071428571	0.142857143	7.752418977	0.36	0.408	0.642857143	0.214285714	0.357142857	0	0.642857143	0	0	0.071428571	NA	NA	NA	0	0	0	No	0	No
52	Female	Married	16	NA	NA	No	0	5	1	61.56244898	2	4	4	0.4	0.2	10.08464179	0.64	0	0.8	0	0.6	0	0.4	0	0	0	NA	NA	NA	0	0	0	No	0	No
32	Female	Not married	16	NA	NA	Yes	0	17	0.619047619	41.42464622	4	5	3.714285714	0.571428571	0.571428571	14.09322701	0.816326531	0.783673469	1	0.142857143	1	0	0.142857143	0	0	0	NA	NA	NA	0	0	0	No	0	No
39	Female	Not married	16	NA	NA	Yes	2	5	0.7	51.9047619	3.4	4	2.8	0.4	0.6	9.762171889	0.64	0.384	1	0.2	0	0	0	0	0	0	NA	NA	NA	0	0	1	No	0	Yes
52	Female	Married	18	26	28	No	8	10	0.785714286	42.25335743	3.785714286	7	5.5	0.5	0.875	12.63781175	0.9375	0	0.75	0	0.375	0.375	0.375	0	0	0	NA	NA	NA	0	0	1	Yes	1	Yes
34	Female	Married	18	NA	NA	No	0	13	0.583333333	41.58232744	4.615384615	8	4.666666667	0.555555556	0.444444444	23.00603785	0.987654321	0	0.777777778	0.333333333	0.444444444	0.333333333	0.666666667	0	0.111111111	0.111111111	NA	NA	NA	0	0	0	No	0	No
53	Male	Married	16	NA	NA	No	0	6	0.466666667	53.5	3.4	3	2.333333333	0.666666667	0	4.412104562	0.888888889	0	0.833333333	0.166666667	0.166666667	0	0	0	0	0	NA	NA	NA	1	0	0	No	0	No
45	Female	Married	16	NA	NA	No	0	9	0.444444444	35.05895692	6.785714286	8	3.555555556	0.444444444	0.222222222	17.0513929	0.888888889	0	0.555555556	0.333333333	0.666666667	0.111111111	0	0	0	0	NA	NA	NA	0	0	0	No	0	No
37	Female	Married	14	NA	NA	No	NA	13	0.785714286	45.71375959	2.923076923	7	5.5	0.75	0.25	20.31185439	0.4375	0	0.625	0.125	0.625	0.25	0.5	0	0	0.25	NA	NA	NA	0	1	0	No	0	No
33	Female	Not married	18	NA	NA	Yes	2	7	0.933333333	51.71850505	2.833333333	5	4.666666667	0.5	0.666666667	16.46815108	0.555555556	0	1	0.166666667	0	0.5	0.5	0	0.166666667	0.166666667	NA	NA	NA	0	0	0	No	0	No
35	Female	Married	15	NA	NA	No	0	8	0.535714286	39.17701781	5.038461538	5	3.75	0.375	0.625	13.78404875	0.75	0.4875	0.375	0.125	0.625	0.125	0.375	0	0	0	NA	NA	NA	0	0	0	No	0	No
32	Female	Married	18	31	31	No	7	8	0.714285714	46.36790683	3.75	5	4.285714286	0.857142857	0.714285714	20.08078921	0.816326531	0.293877551	0.571428571	0.285714286	0.571428571	0	0.571428571	0	0	0	NA	NA	NA	0	0	0	Yes	1	No
48	Female	Married	16	NA	NA	No	1	18	0.678571429	39.47655928	4.625	7	4.75	0.5	0.75	8.972179222	0.75	0	0.875	0	0.375	1	0.375	0	0.125	0.25	NA	NA	NA	0	0	1	No	0	Yes
30	Female	Married	18	NA	NA	No	NA	10	1	34.49318701	4.578947368	9	9	0.5	0.7	16.28769133	0.96	0	0.6	0.3	0.4	0	0.3	0	0	0	NA	NA	NA	0	0	1	No	0	Yes
45	Female	Married	18	NA	NA	No	0	14	0.535714286	37.82924642	4.857142857	6	3.75	0.25	0.125	8.99205999	0.75	0.2625	0.875	0	0.75	1	0.375	0	0	0	NA	NA	NA	0	0	0	No	0	No
42	Male	Married	16	NA	NA	No	0	19	0.555555556	36.85337095	5.625	6	4.444444444	0.555555556	0.555555556	11.77686055	0.987654321	0	0.555555556	0	0.333333333	0.888888889	0.555555556	0	0	0	NA	NA	NA	1	0	0	No	0	No
30	Female	Not married	18	17	22	No	12	8	1	43.80749953	2.923076923	7	7	1.75	0.375	13.37374827	0	0	0.125	0	0.375	1	0.125	0	0	0	NA	NA	NA	0	0	0	Yes	1	No
51	Female	Married	18	NA	NA	No	0	12	0.488888889	36.81436084	6.375	9	4.4	0.363636364	0.454545455	15.34094014	0.84	0	0.727272727	0.181818182	0.454545455	0	0	0	0	0	NA	NA	NA	0	0	0	No	0	No
NA	Female	NA	18	NA	NA	No	NA	9	0.5	40.04618001	5.153846154	6	3.5	0.375	0.375	16.50054112	0.979591837	0.2625	1	0.625	0.125	0	0.375	0	0	0	NA	NA	NA	0	0	1	No	0	Yes
24	Female	Not married	16	NA	NA	Yes	NA	17	0.555555556	37.07396701	5.884615385	8	4.444444444	0.222222222	0.555555556	14.08407296	0.987654321	0	0.444444444	0.666666667	0	0	0.111111111	0	0	0	NA	NA	NA	0	0	0	No	0	No
39	Female	Married	18	NA	NA	No	0	5	1	60.4356261	2.2	4	4	0.8	0.2	11.9707978	0.64	0	0.8	0	0.2	0	1	0	0	0.8	NA	NA	NA	0	0	0	No	0	No
42	Male	Not married	16	NA	NA	No	0	8	0.75	42.25431939	4.615384615	7	5.25	0.125	0.125	12.27075501	1	0.2625	0.875	0.25	0.125	0.25	0.5	0	0	0.5	NA	NA	NA	1	1	0	No	0	No
53	Female	Not married	16	NA	NA	Yes	2	8	0.285714286	29.45537979	6.692307692	5	2	0.125	0	14.99940475	0.75	0	0.875	0.625	0	0	0.375	0.125	0.25	0	NA	NA	NA	0	0	1	No	0	Yes
48	Female	Married	16	NA	NA	No	0	9	0.333333333	50.22675737	3.428571429	2	1	0.111111111	0.444444444	6.480740698	0.75	0	0.222222222	0.222222222	0.222222222	0	0.222222222	0	0	0	NA	NA	NA	0	0	0	No	0	No
38	Female	Not married	18	25	37	Yes	12	5	0.1	30	4.6	1	0.4	0.2	0.4	16.40731544	0	0	1	0.8	0.4	0	0	0	0	0.2	NA	NA	NA	0	0	1	Yes	1	Yes
37	Female	Married	18	NA	NA	No	0	10	0.644444444	33.30578464	5.861111111	9	5.8	0.5	0.4	12.49399856	0.64	0.216	0.9	0.5	0.2	1	0.2	0	0	0	NA	NA	NA	0	0	0	No	0	No
36	Female	Married	16	NA	NA	No	0	5	1	56.96598639	2.8	4	4	1	0.4	4.827007354	0.96	0	0.8	0.2	0.6	0	0.6	0.2	0	0	NA	NA	NA	0	0	0	No	0	No
33	Male	Not married	18	NA	NA	No	0	7	0.571428571	47.67729592	4.3	6	3.428571429	0.285714286	0.571428571	12.42118007	0.979591837	0.783673469	0.571428571	0.571428571	0.571428571	0	0.285714286	0	0	0	NA	NA	NA	1	0	0	No	0	No
30	Female	Not married	16	NA	NA	No	0	16	1	61.60359977	2.625	4	4	0.4	0.4	13.29285522	0.64	0	0.8	0.6	0.6	0	0	0	0	0	NA	NA	NA	0	0	1	No	0	Yes
30	Female	Married	18	NA	NA	No	0	9	0.805555556	37.68123466	4.382352941	8	6.444444444	0.444444444	0.111111111	14.5668955	0.987654321	0.237037037	0.222222222	0.333333333	0.444444444	0	0.111111111	0	0	0.111111111	NA	NA	NA	0	0	1	No	0	Yes
37	Female	Married	15	NA	NA	No	0	9	0.833333333	40.70673506	2.176470588	8	6.666666667	0.777777778	0.777777778	8.338331834	0.691358025	0	0.222222222	0	0.111111111	0.222222222	0	0	0	0	NA	NA	NA	0	0	0	No	0	No
39	Female	Not married	18	28	29	No	1	5	0.6	61.22147817	3.125	4	2.4	0.6	0.2	10.66770828	0.64	0	0.4	0.6	0.2	0	0.4	0	0	0	NA	NA	NA	0	0	0	Yes	1	No
37	Female	Married	16	NA	NA	No	NA	3	1	88.24691358	1.333333333	2	2	0.333333333	0.333333333	3.464101615	0	0	0.666666667	0.333333333	0.666666667	1	1	0	0	0	NA	NA	NA	0	NA	NA	No	0	NA
49	Female	Married	16	NA	NA	No	0	7	0.428571429	46.13808961	4.769230769	6	2.571428571	0.142857143	0.285714286	6.2029179	0.979591837	0	0.857142857	0.428571429	0.428571429	0	0.714285714	0	0	0	NA	NA	NA	0	0	0	No	0	No
32	Female	Not married	16	NA	NA	Yes	3	8	0.4	41.89403292	4.5	3	2	0.166666667	0.333333333	16.15755757	0.555555556	0	0.333333333	0.666666667	0	0.166666667	1	0.166666667	0	0.166666667	NA	NA	NA	0	0	0	No	0	No
28	Female	Married	16	NA	NA	No	0	12	0.857142857	44.95144247	3.916666667	6	5.142857143	0.857142857	0.428571429	13.20173149	0.979591837	0	0.857142857	0.285714286	0.571428571	0	0.142857143	0	0	0	NA	NA	NA	0	0	0	No	0	No
42	Female	Married	NA	26	27	No	12	8	0.607142857	45.47677457	3.785714286	7	4.25	0.75	0.125	20.80521913	0.75	0	0.75	0.25	0.625	0	0.25	0	0	0	NA	NA	NA	0	0	0	Yes	1	No
53	Male	Not married	14	NA	NA	Yes	2	19	0.444444444	33.72100817	5.789473684	8	4	0.333333333	0.166666667	21.99722205	0.84	0.228	0.75	0	0	0	0.5	0	0	0	NA	NA	NA	1	0	1	No	0	Yes
36	Female	Not married	12	NA	NA	Yes	9	5	0.3	53.57823129	3.571428571	2	1.2	0.4	0.6	6.454972244	0.75	0	0.6	0.2	0	0.2	0.2	0	0	0	NA	NA	NA	0	0	0	No	0	No
30	Male	Married	16	NA	NA	No	0	7	0.714285714	48.40059688	3.272727273	5	4.285714286	0.857142857	0.142857143	13.41285808	0.979591837	0	0.714285714	0.142857143	0.142857143	0	0	0	0	0	NA	NA	NA	1	0	1	No	0	Yes
27	Female	Not married	18	NA	NA	No	0	5	0.6	52.23111111	3.4	4	2.4	0.6	0.6	14.75804865	0	0	0.4	0.6	0.4	0	0	0	0	0	NA	NA	NA	0	0	1	No	0	Yes
31	Female	Married	15	NA	NA	No	1	3	1	80.22222222	1.6	2	2	0.666666667	0	1.154700538	0.888888889	0	0.333333333	0.333333333	0.333333333	1	0.666666667	0	0	0	NA	NA	NA	0	1	0	No	0	No
28	Female	Not married	18	NA	NA	No	0	8	0.464285714	37.71634504	5.857142857	5	3.25	0.375	0.375	12.4778375	0.4375	0.2625	0.75	0.375	0.125	0	0.375	0	0	0	NA	NA	NA	0	0	1	No	0	Yes
38	Female	Married	18	NA	NA	No	0	21	0.466666667	34.02637963	6.588235294	6	4.2	0.4	0.2	7.93375349	1	0.216	0.6	0.6	0.3	0	0	0.1	0	0	NA	NA	NA	0	0	1	No	0	Yes
38	Male	Not married	18	NA	NA	Yes	0	7	0.619047619	49.80452338	3.416666667	6	3.714285714	0.571428571	0.285714286	17.56755668	0.979591837	0	0.857142857	0.428571429	0.428571429	0	0.142857143	0	0	0	NA	NA	NA	1	0	0	No	0	No
39	Female	Not married	18	NA	NA	Yes	0	9	0.666666667	40.1915637	4.892857143	8	5.333333333	0.444444444	0.444444444	12.74209995	0.691358025	0	0.555555556	0.111111111	0	0.555555556	0.222222222	0	0	0.111111111	NA	NA	NA	0	0	1	No	0	Yes
42	Female	Married	16	NA	NA	No	0	13	0.678571429	45.19410724	3.25	7	4.75	0.75	0.5	14.9612595	0.9375	0	0.75	0.25	0.125	0.5	0.75	0	0	0.75	NA	NA	NA	0	1	1	No	0	Yes
47	Male	Married	18	NA	NA	No	0	13	0.488888889	34.86940528	7	8	4.4	0.230769231	0.230769231	12.52375521	1	0	0.538461538	0	0.538461538	0	0.230769231	0	0	0.615384615	NA	NA	NA	1	0	0	No	0	No
27	Male	Married	16	NA	NA	No	0	27	0.464285714	43.0478136	5.153846154	7	3.25	0.125	0.25	8.551315688	0.4375	0.2625	0.75	0.625	0.25	0	0.25	0	0	0	NA	NA	NA	1	0	0	No	0	No
31	Female	Not married	16	NA	NA	No	NA	8	0.6	44.30350844	4.166666667	4	3	0.5	0.333333333	17.13086882	0.888888889	0	0.666666667	0.333333333	0.5	0	0.333333333	0	0	0	NA	NA	NA	0	1	0	No	0	No
37	Male	Married	18	NA	NA	No	0	7	1	49.16741595	2.75	6	6	0.714285714	0.714285714	17.53907203	0.979591837	0	0.857142857	0.428571429	0.142857143	0	0.571428571	0	0	0	NA	NA	NA	1	0	1	No	0	Yes
27	Female	Not married	16	NA	NA	No	0	13	0.714285714	41.81972031	4.642857143	7	5	0	0.625	2.915475947	0.9375	0.7125	0.375	0.625	0.125	0.75	0.375	0.125	0.375	0.125	NA	NA	NA	0	1	0	No	0	No
46	Female	Married	14	NA	NA	No	1	2	0	55.55555556	2	0	0	0.5	0.5	2.828427125	1	0	0.5	0	0.5	0	0.5	0	0	0	NA	NA	NA	0	0	0	No	0	No
34	Female	Not married	18	NA	NA	Yes	2	10	0.80952381	42.95977178	4.142857143	6	4.857142857	0.428571429	0.428571429	17.53907203	0.979591837	0	0.857142857	0.285714286	0.285714286	0.285714286	0.428571429	0	0	0	NA	NA	NA	0	0	0	No	0	No
39	Female	Married	18	NA	NA	No	0	55	1	64.8	1	4	4	1	0.8	14.18802312	0.96	0	0.6	0	0.6	0	1	0	0	0	NA	NA	NA	0	0	0	No	0	No
32	Female	Married	16	NA	NA	No	0	10	0.888888889	36.19121576	2.973684211	9	8	0.9	0.3	13.83072265	0.84	0	0.8	0.2	0.5	0	0	0	0	0	NA	NA	NA	0	0	0	No	0	No
38	Female	Not married	18	NA	NA	No	0	5	0.8	54.09111111	3.2	4	3.2	0.6	0.2	13.66382084	0.64	0	0.6	0.2	0.2	0	0.2	0	0	0	NA	NA	NA	0	0	1	No	0	Yes
42	Female	Married	18	NA	NA	No	1	5	1	62.98497354	1.6	4	4	1	0.6	14.58766602	0.96	0	0.4	0.2	1	0	0	0	0	0	NA	NA	NA	0	0	0	No	0	No
50	Female	Married	14	NA	NA	No	0	5	1	62.12345679	1.8	4	4	0.8	0.6	18.04716044	0.96	0	0.6	0	0.6	0.4	1	0.2	0.2	0	NA	NA	NA	0	0	0	No	0	No
35	Female	Not married	16	NA	NA	No	0	6	0.6	51.35657596	3.85	5	3	0.666666667	0.333333333	2.926886856	1	0.333333333	0.666666667	0.333333333	0.5	0.5	0.666666667	0.166666667	0	0.166666667	NA	NA	NA	0	1	0	No	0	No
28	Male	Married	16	NA	NA	No	0	6	0.666666667	54.31475183	3	4	3.333333333	0.333333333	0.333333333	21.27361433	1	0	0.666666667	0.5	0.5	0	0.166666667	0	0	0	NA	NA	NA	1	0	0	No	0	No
36	Male	Married	16	NA	NA	No	0	6	0.933333333	53.93197279	1.714285714	5	4.666666667	0.166666667	0.166666667	4.183300133	0.555555556	0	0.333333333	0.833333333	0.166666667	0	0.5	0.166666667	0	0.5	NA	NA	NA	1	0	1	No	0	Yes
52	Female	Married	16	NA	NA	No	0	9	1	48.16702798	2	6	6	0	0.428571429	3.651483717	0.816326531	0	0.571428571	0.142857143	0.571428571	0	0	0	0	0.142857143	NA	NA	NA	0	0	0	No	0	No
40	Female	Married	18	NA	NA	No	0	14	0.611111111	37.35283808	5.34375	7	4.888888889	0.222222222	0.777777778	8.440971508	0.395061728	0.237037037	0.666666667	0.222222222	0.222222222	0	0.222222222	0	0	0	NA	NA	NA	0	0	0	No	0	No
53	Female	Married	16	NA	NA	No	2	8	0.392857143	29.85749572	6.285714286	4	2.75	0.125	0.375	8.11964109	0.9375	0.5625	0.875	0.125	0	0	0.375	0	0	0	NA	NA	NA	0	0	1	No	0	Yes
32	Female	Not married	14	NA	NA	No	0	12	0.642857143	39.60731543	4.928571429	7	4.5	0.75	0.625	11.8495027	0.9375	0	0.625	0.5	0.125	0.25	0.5	0	0	0	NA	NA	NA	0	0	1	No	0	Yes
42	Female	Married	16	23	25	No	9	8	0.464285714	40.36539927	5.107142857	5	3.25	0.5	0.125	14.16169381	0	0	0.75	0.25	0.125	0.125	0.5	0	0	0	NA	NA	NA	0	0	0	Yes	1	No
24	Female	Not married	16	NA	NA	No	0	8	0.392857143	36.38710208	5.857142857	5	2.75	0.375	0.75	18.80681867	0.4375	0.4875	0.625	0.375	0.625	1	0.375	0	0.125	0.125	NA	NA	NA	0	0	0	No	0	No
36	Female	Married	16	NA	NA	No	5	14	1	48.11139599	2	6	6	0.714285714	0.571428571	13.12395121	0.489795918	0	0.857142857	0	0.142857143	0.142857143	0	0	0	0	NA	NA	NA	0	0	1	No	0	Yes
21	Female	Not married	14	NA	NA	No	0	9	0.722222222	38.68562173	4.5625	7	5.777777778	0.555555556	0.333333333	20.03607857	0.691358025	0	0.555555556	0.444444444	0.111111111	0	0	0	0	0	NA	NA	NA	0	0	0	No	0	No
36	Female	Married	16	NA	NA	No	0	7	0.7	65.53878982	2.055555556	4	2.8	0.8	0.4	19.70532923	0.64	0	0.6	0	0.4	0	0.2	0	0	0	NA	NA	NA	0	0	0	No	0	No
41	Female	Married	16	NA	NA	No	0	7	0.619047619	43.55191491	4.538461538	6	3.714285714	0.571428571	0.571428571	13.79268267	0.979591837	0.293877551	0.571428571	0.428571429	0.714285714	0	0.571428571	0	0	0	NA	NA	NA	0	0	0	No	0	No
45	Female	Married	16	NA	NA	No	1	14	0.25	33.76819761	6.615384615	4	1.75	0.25	0.375	15.71111981	0.75	0	0.625	0.25	0.125	0	0.5	0.25	0	0	NA	NA	NA	0	0	1	No	0	Yes
21	Female	Not married	14	NA	NA	No	NA	13	0.666666667	34.14792785	5.941176471	8	6	0.3	0.5	13.55687607	1	0	0.3	0.7	0.7	0.6	0.5	0	0	0.4	NA	NA	NA	0	0	0	No	0	No
35	Female	Married	18	NA	NA	No	0	8	1	62.81836237	2	4	4	1	1	16.17714437	0.96	0	0.6	0	0	0.4	0	0	0	0.4	NA	NA	NA	0	0	0	No	0	No
33	Female	Married	15	NA	NA	No	NA	13	0.535714286	41.466875	5.1	6	3.75	0.875	0.125	12.71037259	0.9375	0	0.875	0.625	0.125	0.125	0.375	0	0	0	NA	NA	NA	0	0	0	No	0	No
29	Female	Not married	18	NA	NA	No	0	15	0.619047619	43.34741873	4.142857143	6	3.714285714	0.571428571	0.714285714	21.7014373	0.816326531	0	0.857142857	0	0.428571429	0.428571429	0	0	0	0	NA	NA	NA	0	0	0	No	0	No
44	Female	Married	18	NA	NA	No	5	11	0.857142857	44.00290967	4	6	5.142857143	0.142857143	1	3.915780041	0.489795918	0.293877551	0.857142857	0	0.857142857	0.714285714	0	0	0	0	NA	NA	NA	0	0	0	No	0	No
37	Female	Married	16	NA	NA	No	NA	7	0.523809524	39.72325365	5.166666667	6	3.142857143	0.428571429	0.428571429	11.51603437	0.888888889	0	0.571428571	0.571428571	0.142857143	0	0.142857143	0	0.142857143	0	NA	NA	NA	0	NA	NA	No	0	NA
20	Female	Not married	14	NA	NA	No	NA	4	1	77.51718034	1.214285714	3	3	0.75	0.75	13.40397951	0.75	0	0.25	0	0	0	0	0	0	0	NA	NA	NA	0	NA	NA	No	0	NA
50	Female	Not married	16	NA	NA	No	NA	21	0.333333333	29.23390275	7.1	5	2.666666667	0.222222222	0.444444444	11.78746981	0.987654321	0	0.555555556	0.555555556	0.222222222	0	0.222222222	0	0	0	NA	NA	NA	0	NA	NA	No	0	NA
42	Male	Married	16	NA	NA	No	1	9	0.583333333	37.55616448	4.9375	7	4.666666667	0.444444444	0.555555556	11.04536102	0.987654321	0	0.666666667	0	0.111111111	0	0	0	0.111111111	0	NA	NA	NA	1	0	0	No	0	No
31	Female	Married	18	NA	NA	No	1	12	0.638888889	36.48101852	5.833333333	7	5.111111111	0.222222222	0.333333333	3.468108674	0.987654321	0.414814815	0.777777778	0.222222222	0.444444444	0	0.111111111	0	0	0.666666667	NA	NA	NA	0	0	1	No	0	Yes
40	Male	Married	16	NA	NA	No	1	3	1	102.3888889	1	2	2	1	0.333333333	1.527525232	0.888888889	0	0.666666667	0	0.333333333	0	0.333333333	0	0	0	NA	NA	NA	1	0	0	No	0	No
42	Female	Not married	15	NA	NA	Yes	18	4	0.333333333	50.34722222	3.25	1	1	0.25	0.25	5.099019514	0	0	0.25	0.75	0.75	0	0.5	0	0	0	NA	NA	NA	0	1	0	No	0	No
37	Male	Married	18	NA	NA	No	0	10	0.5	60.11621315	3.357142857	4	2	0.2	0.2	1.643167673	0.64	0	0.8	0.4	0.6	0	0.2	0	0	0	NA	NA	NA	1	0	0	No	0	No
31	Male	Not married	16	NA	NA	No	0	11	0.688888889	36.3271082	4.944444444	9	6.2	0.3	0.2	16.18641406	1	0	0.5	0.4	0.6	0	0.3	0	0	0.2	NA	NA	NA	1	0	0	No	0	No
46	Male	Married	18	NA	NA	No	0	8	0.571428571	38.69429895	5.071428571	7	4	0.125	0.25	4.580626907	0.9375	0	0.875	0.5	0.375	0	0	0	0	0	NA	NA	NA	1	0	1	No	0	Yes
31	Male	Married	16	NA	NA	No	3	9	0.5	40.02185871	5.766666667	8	4	0.444444444	0.444444444	14.47411483	0.987654321	0.237037037	0.555555556	0.555555556	0.333333333	0.111111111	0.222222222	0	0	0.111111111	NA	NA	NA	1	0	0	No	0	No
48	Male	NA	18	NA	NA	No	0	7	0.6	54.71173819	3.333333333	4	2.4	0.4	0.2	7.918333158	0.96	0	0.8	0	0.4	0.2	0.6	0	0	0.2	NA	NA	NA	1	0	0	No	0	No
50	Male	Not married	14	NA	NA	Yes	0	1	NA	100	1	0	0	0	1	NA	0	0	1	0	0	0	0	0	0	0	NA	NA	NA	1	0	0	No	0	No
25	Male	Not married	18	NA	NA	Yes	0	8	0.678571429	40.31821618	5.214285714	7	4.75	0.25	0.5	16.44036844	1	0	0.75	0.5	0	0.25	0.375	0	0	0.125	NA	NA	NA	1	1	0	No	0	No
31	Male	Not married	18	NA	NA	Yes	0	4	0.5	48.4375	3.25	2	1.5	0	0.25	19.34554212	1	0.45	0.75	1	0.5	0	0	0	0	0.25	NA	NA	NA	1	0	0	No	0	No
35	Male	Married	18	NA	NA	No	0	5	0.4	48.46639232	3.888888889	3	1.6	0.6	0.2	21.94994305	0.96	0	0.6	0.2	0.2	0	0.6	0	0	0.2	NA	NA	NA	1	0	0	No	0	No
33	Male	Not married	16	NA	NA	No	1	4	1	76.11882716	1.333333333	3	3	0.25	0.25	2.061552813	0	0	0.75	0.5	0.5	0	0	0	0	0	NA	NA	NA	1	0	1	No	0	Yes
27	Male	Married	15	NA	NA	No	0	13	0.714285714	46.2232509	3.615384615	6	4.285714286	0.285714286	0.285714286	9.015859043	0.979591837	0.587755102	0.571428571	0.428571429	0.285714286	0	0.857142857	0	0	0	NA	NA	NA	1	0	0	No	0	No
30	Male	Not married	16	NA	NA	No	0	4	0.666666667	65.87301587	2.428571429	3	2	0.25	0.25	3.774917218	0	0.6	1	0.5	0.5	1	0.25	0	0	0	NA	NA	NA	1	0	0	No	0	No
51	Male	Married	14	NA	NA	No	0	24	0.466666667	53.90625	3.9375	5	2.333333333	0.5	0.166666667	6.418722614	0.888888889	0.333333333	0.666666667	0	0.166666667	0	0.166666667	0	0	0	NA	NA	NA	1	0	0	No	0	No
21	Male	Not married	14	NA	NA	No	0	7	0.904761905	48.87676522	3.166666667	6	5.428571429	0.428571429	0.571428571	10.20504077	0.816326531	0	0.571428571	0.428571429	0.285714286	0	0	0.285714286	0	0.428571429	NA	NA	NA	1	0	0	No	0	No
29	Male	Married	18	NA	NA	No	0	6	0.866666667	53.08770975	3.15	5	4.333333333	0.333333333	0.666666667	12.13260071	0.888888889	0	0.666666667	0.833333333	0.166666667	0.666666667	0.166666667	0.166666667	0	0.166666667	NA	NA	NA	1	0	1	No	0	Yes
51	Male	Married	18	NA	NA	No	0	11	0.733333333	47.31316138	3.666666667	5	3.666666667	0.333333333	0.5	4.708148964	0.888888889	0.333333333	0.666666667	0	0.666666667	0.333333333	0.333333333	0	0	0	NA	NA	NA	1	0	0	No	0	No
31	Female	Not married	15	NA	NA	No	0	5	1	56.96598639	2.8	4	4	0.6	0.4	12.62933094	0.96	0.384	0.6	0.2	0.2	0.2	0	0	0	0.8	NA	NA	NA	0	1	0	No	0	No
29	Male	Not married	18	NA	NA	No	9	14	0.6	34.6637356	6	7	5.4	0.3	0.4	11.44503774	0.96	0	0.4	0.2	0.2	0	0	0	0	0.6	NA	NA	NA	1	0	0	No	0	No
50	Female	Married	18	NA	NA	No	NA	11	0.666666667	54.28609326	3.045454545	5	3.333333333	0.666666667	0.5	10.85664159	0.888888889	0	0.833333333	0	0.166666667	0	0.166666667	0	0	0.5	NA	NA	NA	0	0	0	No	0	No
32	Male	NA	NA	NA	NA	NA	NA	4	0.666666667	59.77777778	2.75	3	2	0	1	2.986078811	0.75	1.2	0.5	0.5	0	1	0.5	0	0	0.25	NA	NA	NA	1	0	0	No	0	No
41	Female	Married	18	NA	NA	No	0	13	0.977777778	35.42565597	2.9	9	8.8	0.153846154	0.076923077	6.208417225	0.64	0	0.692307692	0.307692308	0.076923077	0	0	0	0	0	NA	NA	NA	0	0	0	No	0	No
40	Male	Married	18	NA	NA	No	0	7	1	50.72141125	1.083333333	6	6	0.428571429	0.428571429	13.64341809	0.816326531	0.587755102	0.571428571	0.285714286	0.428571429	0	0.714285714	0	0	0	NA	NA	NA	1	0	0	No	0	No
36	Female	Married	NA	NA	NA	No	0	8	0.619047619	43.13271605	4.5	5	3.714285714	0.428571429	0.285714286	14.03397239	0.979591837	0	0.571428571	0.428571429	0.571428571	0	0	0	0	0	NA	NA	NA	0	0	1	No	0	Yes
35	Female	Not married	18	NA	NA	Yes	0	6	0.533333333	40.47795414	4.5	4	2.666666667	0.166666667	0.5	4.915960401	0.555555556	0.333333333	1	0.5	0.166666667	0	0.666666667	0.166666667	0.166666667	0	NA	NA	NA	0	0	0	No	0	No
28	Female	Married	10	NA	NA	No	4	11	0.755555556	34.3917754	5.264705882	9	6.8	0.5	0.5	8.390470785	0.96	0	0.4	0.1	0.1	0.6	0.5	0	0	0	NA	NA	NA	0	1	1	No	0	Yes
47	Male	Married	16	NA	NA	No	0	8	0.5	44.22466572	4.461538462	7	3.5	0.5	0.125	5.262739645	0.4375	0	0.75	0	0.125	0.625	0	0	0	0	NA	NA	NA	1	0	0	No	0	No
29	Male	Not married	18	NA	NA	Yes	0	8	0.785714286	43.61967411	3.791666667	7	5.5	0.375	0.125	10.7827574	0.75	0	0.875	0.125	0.125	0	0	0	0	0	NA	NA	NA	1	0	0	No	0	No
21	Female	Not married	15	NA	NA	No	0	8	0.321428571	38.55856545	5.909090909	4	2.25	0.625	0.125	18.9811937	0.75	0	0.75	0.25	0.25	0.375	0.625	0	0	0.125	NA	NA	NA	0	0	0	No	0	No
42	Male	Not married	16	NA	NA	Yes	0	7	0.904761905	46.86739513	2.714285714	6	5.428571429	0.285714286	1	12.10273483	0.979591837	0	1	0	0.142857143	0	0.428571429	0	0	0	NA	NA	NA	1	0	1	No	0	Yes
20	Female	Not married	14	NA	NA	No	2	19	0.466666667	31.82653494	6.605263158	5	4.2	0.363636364	0.454545455	21.59320881	0.96	0.42	0.272727273	0.545454545	0.909090909	0	0.363636364	0	0	0.090909091	NA	NA	NA	0	0	0	No	0	No
43	Male	Married	16	NA	NA	No	0	8	0.714285714	44.99506571	3.714285714	7	5	0.375	0.375	15.68381787	0.75	0	0.875	0.25	0.625	0	0.5	0	0	0	NA	NA	NA	1	0	0	No	0	No
28	Male	Married	16	NA	NA	Yes	0	5	0.6	52.16888889	3.4	4	2.4	0.8	0.2	18.03607496	0.96	0	0.8	0	0	0	1	0	0.2	0.2	NA	NA	NA	1	0	1	No	0	Yes
22	Female	Married	16	NA	NA	No	1	9	1	55.55555556	3	4	4	0.8	0.2	22.17656421	0.96	0	0.8	0	0.2	0	0.2	0	0	0	NA	NA	NA	0	0	1	No	0	Yes
46	Male	Married	NA	NA	NA	No	NA	6	1	53.82677469	2.166666667	5	5	0.5	0.833333333	10.21273715	0.888888889	0	0.5	0	0.5	1	0.666666667	0	0	0.333333333	NA	NA	NA	1	NA	NA	No	0	NA
30	Female	Not married	12	NA	NA	Yes	NA	13	0.722222222	36.71607074	5.117647059	8	5.777777778	0.3	0.3	18.8764992	0.36	0.237037037	0.8	0	0.1	0.3	0.2	0	0	0.2	NA	NA	NA	0	1	0	No	0	No
31	Female	Not married	14	NA	NA	No	8	7	0.333333333	37.11111111	5.4	4	2	0.285714286	0.428571429	3.915780041	0.816326531	0.489795918	0.857142857	0.571428571	0.142857143	0.428571429	0.428571429	0	0	0	NA	NA	NA	0	1	0	No	0	No
32	Female	Married	18	NA	NA	No	NA	6	0.7	57.72594752	3	4	2.8	0.8	0.4	13.57571361	1	0	0.8	0.8	0.2	0	0.4	0	0	0	NA	NA	NA	0	0	0	No	0	No
31	Male	Married	18	NA	NA	No	0	5	0.8	65.64670139	2	4	3.2	0.6	0.4	10.54514106	0.96	0	0.8	0.2	0.4	0	0.4	0	0	0	NA	NA	NA	1	0	0	No	0	No
48	Female	Married	16	NA	NA	No	0	10	0.285714286	33.85537919	5.857142857	5	1.714285714	0.285714286	0.285714286	11.71080088	0.555555556	0	0.857142857	0.142857143	0.428571429	0.142857143	0.714285714	0	0	0	NA	NA	NA	0	0	0	No	0	No
34	Female	Married	18	NA	NA	No	0	7	0.523809524	44.71578168	4.357142857	5	3.142857143	0.571428571	0.142857143	15.17046002	0.489795918	0.587755102	0.857142857	0.285714286	0.571428571	0.142857143	0.285714286	0.285714286	0	0	NA	NA	NA	0	0	1	No	0	Yes
28	Female	Married	18	NA	NA	No	NA	7	0.380952381	44.51753258	5.041666667	5	2.285714286	0.571428571	0.142857143	15.35609077	1	0	0.714285714	0.571428571	0.285714286	0	0.428571429	0	0	0	NA	NA	NA	0	0	0	No	0	No
33	Female	Married	14	NA	NA	No	NA	10	0.644444444	35.20051439	6.147058824	9	5.8	0.1	0.1	8.195527235	0.96	0	0.9	0.2	0.2	0.1	0.8	0	0	0.5	NA	NA	NA	0	0	0	No	0	No
28	Male	Married	14	NA	NA	No	NA	5	0.7	61.23526077	2.785714286	4	2.8	0.6	0.2	16.39207125	0	0	0.6	0.4	0.2	0	0.8	0	0	0.2	NA	NA	NA	1	1	0	No	0	No
32	Female	Married	16	NA	NA	No	NA	10	0.777777778	37.73524389	3.8125	9	7	0.1	0.3	3.560586718	0.84	0	0.6	0.8	0.9	0	0.2	0	0	0	NA	NA	NA	0	NA	NA	No	0	NA
44	Female	Not married	18	NA	NA	Yes	3	4	0.166666667	40.625	3.5	1	0.5	0.5	0.5	9.742518497	1	0	0.5	0.25	0	0	0.75	0	0.25	0	NA	NA	NA	0	0	0	No	0	No
37	Male	Married	18	NA	NA	No	0	11	0.555555556	31.9958108	6.441176471	7	4.444444444	0.363636364	0.545454545	13.46291202	0.691358025	0.237037037	0.727272727	0.272727273	0.272727273	0.181818182	0.090909091	0	0	0	NA	NA	NA	1	0	1	No	0	Yes
29	Female	Married	18	NA	NA	No	0	7	0.952380952	46.49697345	2.818181818	6	5.714285714	0.714285714	0.285714286	13.22155527	0.979591837	0.293877551	0.714285714	0.285714286	0.142857143	0	0	0	0	0	NA	NA	NA	0	0	0	No	0	No
32	Female	Married	16	NA	NA	No	0	26	0.5	39.69890776	5.285714286	6	3.5	0.375	0.375	12.59251478	0.75	0	0.875	0.5	0.5	0	0.125	0	0.125	0	NA	NA	NA	0	0	0	No	0	No
34	Female	Married	16	NA	NA	No	1	15	0.466666667	44.07346189	4.363636364	3	2.333333333	0.5	0.666666667	11.64044673	0.888888889	0.333333333	0.166666667	0.333333333	0.166666667	0.333333333	0.333333333	0	0	0.166666667	NA	NA	NA	0	0	0	No	0	No
27	Female	Married	16	NA	NA	No	NA	1	NA	100	1	0	0	1	1	NA	0	0	0	1	1	0	1	0	0	0	NA	NA	NA	0	0	NA	No	0
30	Female	Married	18	NA	NA	No	1	20	0.571428571	39.30577611	5.269230769	6	4	0.5	0.25	14.25219281	0.75	0	0.625	0.75	0.375	0.25	0.5	0	0	0.125	NA	NA	NA	0	0	1	No	0	Yes
50	Female	Married	18	NA	NA	No	NA	5	1	65.18434124	1.625	4	4	0.4	0.2	16.13071604	1	0	0.8	0.4	0.8	0	0.4	0	0	0	NA	NA	NA	0	0	0	No	0	No
28	Male	Married	18	NA	NA	No	0	7	0.571428571	45.67718606	4.192307692	6	3.428571429	0.714285714	0.428571429	14.6904569	0.816326531	0	0.714285714	0.285714286	0.285714286	0	0.428571429	0	0.142857143	0	NA	NA	NA	1	0	0	No	0	No
27	Female	Not married	16	NA	NA	Yes	NA	6	0.533333333	46.93709826	4.181818182	4	2.666666667	0.333333333	0.333333333	17.4289032	1	0.366666667	0.666666667	0.333333333	0.166666667	0.666666667	0.333333333	0	0	0	NA	NA	NA	0	0	0	No	0	No
40	Female	Married	16	NA	NA	No	NA	25	0.644444444	35.9944954	5.611111111	9	5.8	0.076923077	0.384615385	6.040603355	0.84	0	0.692307692	0.307692308	0.307692308	0.076923077	0.538461538	0	0	0	NA	NA	NA	0	0	0	No	0	No
50	Female	Married	18	NA	NA	No	NA	13	0.955555556	35.99885923	3.777777778	9	8.6	0.615384615	0.153846154	18.55322673	0.84	0.384	0.461538462	0	0.461538462	0	0.307692308	0	0	0	NA	NA	NA	0	0	1	No	0	Yes
30	Female	Married	18	NA	NA	No	NA	21	0.955555556	34.47265275	4.1	9	8.6	0.545454545	0.181818182	15.2330051	1	0.384	0.727272727	0.181818182	0.636363636	0	0.636363636	0	0	0	NA	NA	NA	0	0	0	No	0	No
33	Female	Married	18	NA	NA	No	NA	11	0.866666667	35.26943592	5.176470588	9	7.8	0.363636364	0.090909091	10.08629433	0.84	0	0.636363636	0.818181818	0.363636364	0	0.363636364	0.090909091	0	0	NA	NA	NA	0	NA	NA	No	0	NA
45	Female	Married	14	NA	NA	No	NA	17	0.288888889	33.59167126	7.433333333	6	2.6	0.4	0.4	11.98146717	0.96	0.504	0.7	0.2	0.3	0.2	0.6	0	0	0	NA	NA	NA	0	0	0	No	0	No
34	Female	Married	16	NA	NA	No	NA	9	0.666666667	44.75260815	3.590909091	4	3.333333333	0.666666667	0.833333333	11.46589145	0	0	0.833333333	0	0	0	0	0	1	0	NA	NA	NA	0	1	0	No	0	No
31	Female	Married	14	NA	NA	No	NA	7	0.428571429	46.53336166	4.615384615	6	2.571428571	0.428571429	0.571428571	24.87588237	0.816326531	0	0.857142857	0	0.142857143	0	0.285714286	0	0	0	NA	NA	NA	0	0	1	No	0	Yes
23	Female	Not married	16	NA	NA	Yes	NA	7	0.476190476	46.84495699	4.5	4	2.857142857	0.571428571	0.142857143	14.88687501	0.96	0	0.714285714	0.571428571	0	0	0.428571429	0.142857143	0	0	NA	NA	NA	0	0	0	No	0	No
27	Female	Married	14	NA	NA	No	NA	9	0.694444444	40.32993689	4.75	8	5.555555556	0.444444444	0.333333333	15.15017418	0.888888889	0	0.555555556	0.555555556	0.333333333	0.222222222	0.444444444	0	0	0.111111111	NA	NA	NA	0	0	0	No	0	No
30	Female	Married	14	NA	NA	NA	NA	12	0.857142857	51.38474907	2.136363636	6	5.142857143	0.714285714	0.428571429	13.17103604	0.979591837	0	0.571428571	0.142857143	0.428571429	0	0.571428571	0	0.142857143	0.428571429	NA	NA	NA	0	0	0	No	0	No
23	Female	Not married	15	NA	NA	No	NA	5	0.5	50.83111111	3.6	4	2	0.6	0.6	20.68332662	0	0.384	0.2	0.6	0.8	0	0.6	0	0	0	NA	NA	NA	0	1	0	No	0	No
26	Female	Not married	18	NA	NA	No	NA	17	0.422222222	33.3451495	7.125	7	3.8	0.3	0.2	11.1060544	0.64	0.504	0.7	0.5	0.2	0.1	0.2	0	0	0.5	NA	NA	NA	0	0	0	No	0	No
29	Female	Not married	18	NA	NA	Yes	NA	5	0.6	47.265625	3.5625	3	2.4	0.6	0.6	11.01362792	0.96	0	0.6	0.6	0	0	0	0	0	0	NA	NA	NA	0	0	1	No	0	Yes
40	Female	Married	16	NA	NA	No	NA	10	0.642857143	42.79818594	3.857142857	6	4.5	0.625	1	12.21167474	0.9375	0	0.375	0.25	0	0.125	0	0.125	0	0	NA	NA	NA	0	0	0	No	0	No
38	Female	Married	18	NA	NA	No	NA	8	0.733333333	54.85981022	2.863636364	5	3.666666667	0.833333333	0.333333333	14.5143607	0.888888889	0	0.833333333	0	0.333333333	0	0.333333333	0	0	0	NA	NA	NA	0	0	0	No	0	No
33	Female	Not married	16	NA	NA	Yes	NA	17	0.466666667	31.2664837	7.342105263	9	4.2	0.083333333	0.333333333	4.295992965	1	0.216	0.416666667	0.333333333	0.5	0	0	0.083333333	0	0.166666667	NA	NA	NA	0	NA	NA	No	0	NA
41	Male	Not married	15	34	34	Yes	9	10	0.488888889	37.53190104	6	9	4.4	0.6	0.6	20.33060091	0.96	0.408	0.9	0.4	0	0.2	0	0	0	0	NA	NA	NA	1	NA	NA	Yes	1	NA
45	Female	Married	18	25	40	No	NA	20	0.611111111	40.17288983	4.9	8	4.888888889	0.333333333	0.222222222	16.88523352	0.987654321	0	0.777777778	0.444444444	0.444444444	0.555555556	0.111111111	0	0.111111111	0	NA	NA	NA	0	NA	NA	Yes	1	NA
31	Female	Not married	15	NA	NA	No	NA	7	0.476190476	43.72702332	4.833333333	4	2.857142857	0.571428571	0.142857143	8.679477711	0.489795918	0	0.428571429	0.428571429	0.428571429	0.285714286	0.857142857	0	0	0	NA	NA	NA	0	1	1	No	0	Yes
30	Male	Married	18	NA	NA	No	NA	7	1	65.14349947	1.722222222	4	4	0.4	0.2	3.16227766	0.96	0.384	0.6	0.4	1	0	0.4	0	0	0	NA	NA	NA	1	0	0	No	0	No
30	Female	Married	16	NA	NA	No	NA	5	1	60.32908163	2.2	4	4	1	0.4	15.26433752	0.96	0.576	0.6	0	0.2	0	0.4	0	0	0.6	NA	NA	NA	0	0	1	No	0	Yes
40	Female	Not married	14	NA	NA	No	NA	7	1	47.77536109	2.285714286	6	6	0.142857143	1	16.90026768	0.489795918	0.293877551	0.571428571	0.428571429	0.428571429	0	0.714285714	0	0	0	NA	NA	NA	0	0	0	No	0	No
28	Female	Not married	14	NA	NA	Yes	NA	5	0.5	52.5829904	3.611111111	4	2	0.4	0.2	19.38298223	0.96	0	0.2	0.4	0.8	0	0.8	0	0	0.4	NA	NA	NA	0	0	0	No	0	No
41	Female	Married	16	40	41	No	7	10	0.8	48.52784864	3.5	5	4	0.666666667	0.5	10.74554171	0.888888889	0.333333333	0.833333333	0	0.5	0.333333333	0.5	0	0	0	NA	NA	NA	0	0	1	Yes	1	Yes
20	Female	Not married	14	NA	NA	No	NA	12	0.511111111	31.0004131	6.6	6	4.6	0.363636364	0.363636364	21.57905363	0.64	0	0.454545455	0.454545455	0.727272727	0.090909091	0	0	0	0	NA	NA	NA	0	0	0	No	0	No
30	Female	Not married	16	NA	NA	Yes	NA	6	0.666666667	47.39185721	3.833333333	5	3.333333333	0.333333333	0.5	11.96104789	0.555555556	0	0.5	0	0	0.166666667	0.166666667	0	0	0.166666667	NA	NA	NA	0	0	0	No	0	No
20	Female	Not married	14	NA	NA	No	NA	7	0.80952381	45.27606842	3.538461538	6	4.857142857	0.714285714	0.428571429	22.24110309	0.816326531	0.293877551	0.571428571	0.142857143	0.428571429	0	0	0	0	0	NA	NA	NA	0	0	0	No	0	No
18	Female	Not married	14	NA	NA	No	NA	8	0.5	40.27275841	5.291666667	6	3.5	0.25	0.375	13.37308064	0.75	0.2625	0.5	0.75	0.625	0	0.375	0	0	0	NA	NA	NA	0	0	0	No	0	No
29	Female	Married	15	26	27	No	NA	5	0.7	57.89197531	2.4	4	2.8	0.8	0.4	18.28387268	0.96	0	0.8	0.2	0.4	0.2	0.6	0	0	0.4	NA	NA	NA	0	NA	NA	Yes	1	NA
46	Female	Married	18	NA	NA	No	NA	8	0.619047619	43.69625247	4.538461538	6	3.714285714	0.714285714	0.428571429	10.44714589	0.816326531	0	0.714285714	0.142857143	0.285714286	0	0.428571429	0	0	0	NA	NA	NA	0	0	0	No	0	No
45	Female	Not married	18	NA	NA	No	NA	7	0.266666667	34.89439853	5.272727273	2	1.333333333	0	0.166666667	10.42592922	0.555555556	0	0.833333333	0.166666667	0.166666667	0	1	0	0	0	NA	NA	NA	0	NA	NA	No	0	NA
24	Female	Not married	14	NA	NA	Yes	NA	9	0.166666667	22.52197531	8.1	3	1.333333333	0.111111111	0	14	0.395061728	0.459259259	1	1	0	0.111111111	0.111111111	0	0	0	NA	NA	NA	0	0	0	No	0	No
34	Female	Married	15	NA	NA	No	NA	4	1	66.94444444	2.25	3	3	0.75	0.25	9.945685832	0.75	0	0.5	0.25	0.5	0	0.75	0	0	0	NA	NA	NA	0	0	0	No	0	No
34	Female	Married	18	NA	NA	No	NA	21	0.833333333	40.16390242	3.78125	8	6.666666667	0.333333333	0.222222222	13.64530851	0.691358025	0.237037037	0.777777778	0.333333333	0.111111111	0	0.222222222	0	0	0	NA	NA	NA	0	0	0	No	0	No
33	Female	Not married	18	NA	NA	Yes	NA	7	0.428571429	39.73305556	5.1	3	2.571428571	0.142857143	0.428571429	11.20586581	0.816326531	0	0.571428571	0.571428571	0.142857143	0	0.142857143	0.142857143	0	0.285714286	NA	NA	NA	0	0	0	No	0	No
25	Female	Not married	16	NA	NA	No	NA	7	0.476190476	38.3664966	5.285714286	6	2.857142857	0.285714286	0.571428571	13.61022025	0.816326531	0.293877551	0.428571429	0.714285714	0.714285714	0.142857143	0.428571429	0	0	0	NA	NA	NA	0	0	1	No	0	Yes
46	Male	Married	14	NA	NA	No	NA	11	0.619047619	45.39599981	3.730769231	6	3.714285714	0.428571429	0.142857143	18.50225212	0.489795918	0	0.285714286	0	0.142857143	0	0	0	0	0	NA	NA	NA	1	NA	NA	No	0	NA
43	Male	Married	18	22	42	No	20	2	NA	NA	NA	NA	NA	0.5	0.5	NA	0	0	0	0	0.5	0.5	0	0	0	0	NA	NA	NA	1	NA	NA	Yes	1	NA
45	Female	Not married	18	NA	NA	Yes	NA	5	0.2	38.30589849	4.277777778	1	0.8	0.4	0.4	15.58204094	0	0	1	0.2	0	0	0.2	0	0	0	NA	NA	NA	0	0	0	No	0	No
29	Female	Married	18	NA	NA	No	NA	8	0.607142857	40.6272113	4.8	7	4.25	0.375	0.375	13.50132269	0.75	0.45	0.875	0.5	0.25	0.875	0.25	0	0	0	NA	NA	NA	0	0	0	No	0	No
40	Female	Married	16	35	36	No	1	8	0.238095238	36.15007716	5.75	4	1.428571429	0.428571429	0.428571429	4.320493799	0.816326531	0	0.857142857	0.285714286	0.714285714	0	0.142857143	0	0	0	NA	NA	NA	0	0	0	Yes	1	No
29	Female	Not married	16	NA	NA	No	NA	7	0.666666667	43.39778636	4.142857143	6	4	0.571428571	0.285714286	12.7410099	0.979591837	0	0.428571429	0.142857143	0.428571429	0.142857143	0.857142857	0	0.142857143	0.428571429	NA	NA	NA	0	0	1	No	0	Yes
41	Female	Married	16	NA	NA	No	NA	6	0.466666667	43.72294372	4.545454545	4	2.333333333	0.333333333	0.666666667	11.30486621	0.64	0	0.333333333	0.333333333	0.5	0	0.666666667	0	0	0	NA	NA	NA	0	0	1	No	0	Yes
20	Female	Married	14	NA	NA	No	NA	5	0.7	64.19223002	2.6875	4	2.8	0.6	0.8	12.88409873	0.96	0.768	0.4	0.6	0.4	0.2	0.6	0	0	0.2	NA	NA	NA	0	0	1	No	0	Yes
37	Female	Married	14	NA	NA	No	NA	11	0.571428571	41.86707052	4.909090909	5	3.428571429	0.285714286	0.285714286	6.579187966	0.816326531	0	0.571428571	0.714285714	0.142857143	0.285714286	0.571428571	0	0.142857143	0	NA	NA	NA	0	NA	NA	No	0	NA
